# Supplementary material for: Bis(2-ethoxy­carbonyl­ethyl-κ2 C 1,O)(2-thioxo-1,3-dithiole-4,5-dithiol­ato-κ2 S 4,S 5)tin(IV)
Source: Acta Crystallogr Sect E Struct Rep Online. 2009 Nov 21;65(Pt 12):m1635–6. doi: 10.1107/S1600536809048971 (PMC2971863; doi:10.1107/S1600536809048971)
Supplement: Supplementary file 1 [file e-65-m1635-sup1.cif]

##############################################################################
###                                                                        ###
###        Electronic paper (Acta Crystallographica Section E)             ###
###                                                                        ###
##############################################################################
#                                                                            #
# This CIF contains the data in a paper accepted for publication in Acta     #
# Crystallographica Section E. It conforms to the requirements of Notes      #
# for Authors for Section E, and has been peer reviewed under the auspices   #
# of the IUCr Commission on Journals.                                        #
#                                                                            #
# Full details of the Crystallographic Information File format               #
# are given in the paper "The Crystallographic Information File (CIF):       #
# a New Standard Archive File for Crystallography" by S. R. Hall, F. H.      #
# Allen and I. D. Brown [Acta Cryst. (1991), A47, 655-685].                  #
#                                                                            #
# The current version of the core CIF dictionary is obtainable from          #
# ftp://ftp.iucr.org/pub/cif_core.dic. The current version number is 2.4.    #
#                                                                            #
# Software is freely available for graphical display of the structure(s) in  #
# this CIF.  For information consult the CIF home page http://www.iucr.org/  #
# cif/home.html                                                              #
#                                                                            #
# This file may be used for bona fide research purposes within the           #
# scientific community so long as proper attribution is given to the journal # 
# article from which it was obtained.                                        #
#                                                                            #
##############################################################################
                                             
data_global
_audit_creation_method     SHELXL-97
_journal_date_recd_electronic     2009-11-11
_journal_date_accepted     2009-11-17
_journal_name_full     'Acta Crystallographica, Section E'
_journal_year     2009
_journal_volume     65
_journal_issue     12
_journal_page_first     m1635
_journal_page_last     m1636
_journal_paper_category     QM
_journal_coeditor_code     IM2162
_publ_contact_author_name     ' Edward RT Tiekink '
_publ_contact_author_address
;
Department of Chemistry, University of Malaya,
50603 Kuala Lumpur, Malaysia
;
_publ_contact_author_email
;
edward.tiekink@gmail.com
;
_publ_contact_author_fax     ' +60 3 7967 4193 '
_publ_contact_author_phone     ' +60 3 7967 4204 '
_publ_section_title
;\
Bis(2-ethoxycarbonylethyl-\k^2^<i>C</i>^1^,<i>O</i>)(2-thioxo-1,3-dithiole-4,5-\
dithiolato-\k^2^<i>S</i>^4^,<i>S</i>^5^)tin(IV)
;
loop_
    _publ_author_name
    _publ_author_footnote
    _publ_author_address
    'de Lima, Geraldo M.' .
;
Departamento de Quimica, ICEx, Universidade Federal de Minas Gerais
31270-901 Belo Horizonte, MG, Brazil
;
    'Wardell, Solange M. S. V.' .
;
CHEMSOL, 1 Harcourt Road, Aberdeen AB15 5NY, Scotland
;
    'Wardell, James L.'
;
Additional correspondence author, e-mail: j.wardell@abdn.ac.uk.
;
;
Departamento de Quimica, ICEx, Universidade Federal de Minas Gerais
31270-901 Belo Horizonte, MG, Brazil
;
    'Tiekink, Edward R. T.' .
;
Department of Chemistry, University of Malaya,
50603 Kuala Lumpur, Malaysia
;
_publ_section_synopsis     .
data_I
_audit_creation_method     SHELXL-97
_chemical_name_systematic
;
Bis(2-ethoxycarbonylethyl-\k^2^<i>C</i>^1^,<i>O</i>)(2-thioxo-1,3-dithiole-
4,5-dithiolato-\k^2^<i>S</i>^4^,<i>S</i>^5^)tin(IV)
;
_chemical_name_common     ?
_chemical_formula_moiety     'C13 H18 O4 S5 Sn'
_chemical_formula_sum     'C13 H18 O4 S5 Sn'
_chemical_formula_iupac     '[Sn (C5 H9 O2)2 (C3 S5)]'
_chemical_formula_weight     517.26
_chemical_melting_point     ?
_symmetry_cell_setting     orthorhombic
_symmetry_space_group_name_H-M     'P n a 21'
_symmetry_space_group_name_Hall     'P 2c -2n'
loop_
    _symmetry_equiv_pos_as_xyz
    'x, y, z'
    '-x, -y, z+1/2'
    '-x+1/2, y+1/2, z+1/2'
    'x+1/2, -y+1/2, z'
_cell_length_a     12.1224(2)
_cell_length_b     13.3825(2)
_cell_length_c     11.9228(2)
_cell_angle_alpha     90
_cell_angle_beta     90
_cell_angle_gamma     90
_cell_volume     1934.21(5)
_cell_formula_units_Z     4
_cell_measurement_reflns_used     16139
_cell_measurement_theta_min     2.9
_cell_measurement_theta_max     27.5
_cell_measurement_temperature     120(2)
_exptl_crystal_description     block
_exptl_crystal_colour     orange
_exptl_crystal_size_max     0.25
_exptl_crystal_size_mid     0.10
_exptl_crystal_size_min     0.08
_exptl_crystal_density_diffrn     1.776
_exptl_crystal_density_meas     ?
_exptl_crystal_density_method     'not measured'
_exptl_crystal_F_000     1032
_exptl_absorpt_coefficient_mu     1.874
_exptl_absorpt_correction_type     'multi-scan'
_exptl_absorpt_process_details     '(SADABS; Sheldrick, 2003)'
_exptl_absorpt_correction_T_min     0.025
_exptl_absorpt_correction_T_max     0.052
_exptl_special_details
;
;
_diffrn_ambient_temperature     120(2)
_diffrn_radiation_type     MoK\a
_diffrn_radiation_wavelength     0.71069
_diffrn_radiation_source     'Bruker-Nonius FR591 rotating anode'
_diffrn_radiation_monochromator     'graphite'
_diffrn_measurement_device_type
                                'Bruker--Nonius 95mm CCD camera on \k-goniostat'
_diffrn_measurement_method     '\f and \w scans'
_diffrn_detector_area_resol_mean     9.091
_diffrn_reflns_number     14014
_diffrn_reflns_av_R_equivalents     0.056
_diffrn_reflns_av_sigmaI/netI     0.049
_diffrn_reflns_theta_min     3.0
_diffrn_reflns_theta_max     27.5
_diffrn_reflns_theta_full     27.5
_diffrn_measured_fraction_theta_max     0.998
_diffrn_measured_fraction_theta_full     0.998
_diffrn_reflns_limit_h_min     -15
_diffrn_reflns_limit_h_max     14
_diffrn_reflns_limit_k_min     -17
_diffrn_reflns_limit_k_max     17
_diffrn_reflns_limit_l_min     -13
_diffrn_reflns_limit_l_max     15
_diffrn_standards_number     0
_diffrn_standards_interval_count     ?
_diffrn_standards_interval_time     ?
_diffrn_standards_decay_%     0
_refine_special_details
;
Refinement of <i>F</i>^2^ against ALL reflections. The weighted <i>R</i>-factor
<i>wR</i> and goodness of fit <i>S</i> are based on <i>F</i>^2^, conventional
<i>R</i>-factors <i>R</i> are based on <i>F</i>, with <i>F</i> set to zero for
negative <i>F</i>^2^. The threshold expression of <i>F</i>^2^ >
2\s(<i>F</i>^2^) is used only for calculating <i>R</i>-factors(gt) <i>etc</i>.
and is not relevant to the choice of reflections for refinement.
<i>R</i>-factors based on <i>F</i>^2^ are statistically about twice as large
as those based on <i>F</i>, and <i>R</i>- factors based on ALL data will be
even larger.
;
_reflns_number_total     3895
_reflns_number_gt     3457
_reflns_threshold_expression     I>2\s(I)
_refine_ls_structure_factor_coef     Fsqd
_refine_ls_matrix_type     full
_refine_ls_R_factor_all     0.037
_refine_ls_R_factor_gt     0.029
_refine_ls_wR_factor_gt     0.061
_refine_ls_wR_factor_ref     0.064
_refine_ls_goodness_of_fit_ref     1.04
_refine_ls_restrained_S_all     1.04
_refine_ls_number_reflns     3895
_refine_ls_number_parameters     211
_refine_ls_number_restraints     15
_refine_ls_hydrogen_treatment     constr
_refine_ls_weighting_scheme     calc
_refine_ls_weighting_details
         'calc w=1/[\s^2^(Fo^2^)+(0.0188P)^2^+0.7375P] where P=(Fo^2^+2Fc^2^)/3'
_atom_sites_solution_hydrogens     geom
_atom_sites_solution_primary     direct
_atom_sites_solution_secondary     difmap
_refine_ls_shift/su_max     0.002
_refine_ls_shift/su_mean     0.000
_refine_diff_density_max     0.64
_refine_diff_density_min     -0.48
_refine_ls_extinction_method     none
_refine_ls_extinction_coef     ?
_refine_ls_abs_structure_details     ?
_refine_ls_abs_structure_Flack     ?
loop_
    _atom_type_symbol
    _atom_type_description
    _atom_type_scat_dispersion_real
    _atom_type_scat_dispersion_imag
    _atom_type_scat_source
    'C' 'C' 0.0033 0.0016
                         'International Tables Vol C Tables 4.2.6.8 and 6.1.1.4'
    'H' 'H' 0.0000 0.0000
                         'International Tables Vol C Tables 4.2.6.8 and 6.1.1.4'
    'O' 'O' 0.0106 0.0060
                         'International Tables Vol C Tables 4.2.6.8 and 6.1.1.4'
    'S' 'S' 0.1246 0.1234
                         'International Tables Vol C Tables 4.2.6.8 and 6.1.1.4'
    'Sn' 'Sn' -0.6537 1.4246
                         'International Tables Vol C Tables 4.2.6.8 and 6.1.1.4'
_computing_data_collection     'COLLECT (Hooft, 1998)'
_computing_cell_refinement
                    'DENZO (Otwinowski & Minor, 1997) and COLLECT (Hooft, 1998)'
_computing_data_reduction
                    'DENZO (Otwinowski & Minor, 1997) and COLLECT (Hooft, 1998)'
_computing_structure_solution     'SHELXS97 (Sheldrick, 2008)'
_computing_structure_refinement     'SHELXL97 (Sheldrick, 2008)'
_computing_molecular_graphics     'DIAMOND (Brandenburg, 2006)'
_computing_publication_material     'publCIF (Westrip, 2009)'
loop_
    _atom_site_type_symbol
    _atom_site_label
    _atom_site_fract_x
    _atom_site_fract_y
    _atom_site_fract_z
    _atom_site_U_iso_or_equiv
    _atom_site_adp_type
    _atom_site_calc_flag
    _atom_site_refinement_flags
    _atom_site_occupancy
    _atom_site_disorder_assembly
    _atom_site_disorder_group
    Sn Sn 0.529829(17) 0.337064(17) 0.45100(3) 0.02754(8) Uani d . 1 . .
    S S1 0.53453(8) 0.51943(8) 0.41409(10) 0.0335(3) Uani d . 1 . .
    S S2 0.73501(8) 0.33979(7) 0.46792(12) 0.0345(3) Uani d . 1 . .
    S S3 0.88592(8) 0.51390(8) 0.48204(9) 0.0346(3) Uani d . 1 . .
    S S4 0.72095(7) 0.66289(7) 0.43844(12) 0.0321(2) Uani d . 1 . .
    S S5 0.94961(10) 0.72872(9) 0.49178(10) 0.0453(3) Uani d . 1 . .
    O O1 0.5826(3) 0.1584(2) 0.5112(3) 0.0379(7) Uani d . 1 . .
    O O2 0.6277(3) 0.0814(3) 0.6703(3) 0.0573(10) Uani d D 1 . .
    O O3 0.3343(2) 0.3912(2) 0.3931(2) 0.0309(6) Uani d . 1 . .
    O O4 0.2446(2) 0.4120(2) 0.2305(2) 0.0360(7) Uani d . 1 . .
    C C1 0.6756(3) 0.5390(3) 0.4401(4) 0.0295(9) Uani d . 1 . .
    C C2 0.7527(3) 0.4689(3) 0.4608(5) 0.0307(8) Uani d . 1 . .
    C C3 0.8572(3) 0.6406(3) 0.4716(4) 0.0313(10) Uani d . 1 . .
    C C4 0.4687(4) 0.3126(4) 0.6175(4) 0.0356(11) Uani d . 1 . .
    H H4A 0.4635 0.3773 0.6572 0.043 Uiso calc R 1 . .
    H H4B 0.3938 0.2834 0.6134 0.043 Uiso calc R 1 . .
    C C5 0.5442(4) 0.2423(4) 0.6830(4) 0.0417(11) Uani d . 1 . .
    H H5A 0.6080 0.2807 0.7119 0.050 Uiso calc R 1 . .
    H H5B 0.5033 0.2154 0.7483 0.050 Uiso calc R 1 . .
    C C6 0.5855(4) 0.1571(3) 0.6132(4) 0.0412(11) Uani d . 1 . .
    C C7 0.6762(6) 0.0013(4) 0.6013(5) 0.0691(19) Uani d DU 1 . .
    H H7A 0.7202 0.0313 0.5399 0.083 Uiso calc R 1 . .
    H H7B 0.6164 -0.0389 0.5671 0.083 Uiso calc R 1 . .
    C C8 0.7474(5) -0.0643(6) 0.6694(5) 0.086(2) Uani d DU 1 . .
    H H8A 0.8081 -0.0250 0.7012 0.129 Uiso calc R 1 . .
    H H8B 0.7776 -0.1175 0.6220 0.129 Uiso calc R 1 . .
    H H8C 0.7040 -0.0939 0.7302 0.129 Uiso calc R 1 . .
    C C9 0.4905(3) 0.2620(3) 0.2973(3) 0.0314(10) Uani d . 1 . .
    H H9A 0.5593 0.2486 0.2552 0.038 Uiso calc R 1 . .
    H H9B 0.4553 0.1970 0.3145 0.038 Uiso calc R 1 . .
    C C10 0.4131(4) 0.3238(3) 0.2247(4) 0.0367(10) Uani d . 1 . .
    H H10A 0.4569 0.3730 0.1817 0.044 Uiso calc R 1 . .
    H H10B 0.3758 0.2792 0.1704 0.044 Uiso calc R 1 . .
    C C11 0.3272(3) 0.3782(3) 0.2923(4) 0.0301(9) Uani d . 1 . .
    C C12 0.1619(4) 0.4726(4) 0.2870(4) 0.0392(11) Uani d . 1 . .
    H H12A 0.1468 0.4441 0.3621 0.047 Uiso calc R 1 . .
    H H12B 0.0924 0.4710 0.2434 0.047 Uiso calc R 1 . .
    C C13 0.1992(4) 0.5781(3) 0.2994(4) 0.0445(11) Uani d . 1 . .
    H H13A 0.2706 0.5796 0.3379 0.067 Uiso calc R 1 . .
    H H13B 0.1448 0.6156 0.3433 0.067 Uiso calc R 1 . .
    H H13C 0.2068 0.6086 0.2250 0.067 Uiso calc R 1 . .
loop_
    _atom_site_aniso_label
    _atom_site_aniso_U_11
    _atom_site_aniso_U_22
    _atom_site_aniso_U_33
    _atom_site_aniso_U_12
    _atom_site_aniso_U_13
    _atom_site_aniso_U_23
    Sn 0.02877(12) 0.02691(13) 0.02694(13) -0.00144(10) 0.00049(14) -0.00137(15)
    S1 0.0284(5) 0.0272(5) 0.0451(7) 0.0013(4) -0.0039(4) 0.0017(4)
    S2 0.0292(4) 0.0272(5) 0.0472(9) 0.0016(4) -0.0027(5) 0.0020(6)
    S3 0.0289(4) 0.0381(5) 0.0368(7) -0.0026(4) -0.0014(4) -0.0022(5)
    S4 0.0363(4) 0.0271(4) 0.0330(7) -0.0037(4) 0.0001(5) -0.0019(5)
    S5 0.0491(6) 0.0502(7) 0.0367(6) -0.0208(6) 0.0015(5) -0.0058(6)
    O1 0.0438(18) 0.0333(16) 0.0365(19) 0.0018(13) -0.0047(14) -0.0023(13)
    O2 0.075(3) 0.049(2) 0.048(2) 0.0012(18) -0.0188(18) 0.0071(18)
    O3 0.0315(13) 0.0359(16) 0.0254(16) 0.0003(13) -0.0035(12) -0.0002(13)
    O4 0.0329(15) 0.0445(19) 0.0306(18) 0.0062(14) -0.0022(13) -0.0018(15)
    C1 0.0323(17) 0.0266(17) 0.030(2) -0.0050(15) -0.003(2) 0.001(2)
    C2 0.0297(16) 0.0280(18) 0.034(2) -0.0046(14) -0.002(2) -0.009(2)
    C3 0.0352(18) 0.038(2) 0.021(3) -0.0066(16) 0.0031(17) 0.0026(19)
    C4 0.039(3) 0.035(3) 0.032(3) -0.0048(19) 0.0015(18) -0.004(2)
    C5 0.051(3) 0.047(3) 0.027(2) -0.010(2) -0.001(2) 0.004(2)
    C6 0.042(3) 0.039(3) 0.043(3) -0.014(2) -0.005(2) 0.008(2)
    C7 0.092(5) 0.051(4) 0.065(4) 0.018(3) -0.031(4) -0.016(3)
    C8 0.069(4) 0.121(7) 0.069(5) 0.021(4) -0.012(3) -0.022(4)
    C9 0.034(2) 0.031(2) 0.029(2) 0.0001(19) 0.0013(18) -0.002(2)
    C10 0.036(2) 0.046(3) 0.028(2) 0.006(2) -0.003(2) -0.003(2)
    C11 0.031(2) 0.027(2) 0.032(3) 0.0007(18) -0.0012(18) 0.0004(18)
    C12 0.032(2) 0.048(3) 0.038(3) 0.007(2) 0.0047(19) -0.002(2)
    C13 0.044(3) 0.038(3) 0.051(3) 0.005(2) 0.001(2) 0.006(2)
_geom_special_details
;
All s.u.'s (except the s.u. in the dihedral angle between two l.s. planes) are
estimated using the full covariance matrix. The cell s.u.'s are taken into
account individually in the estimation of s.u.'s in distances, angles and
torsion angles; correlations between s.u.'s in cell parameters are only used
when they are defined by crystal symmetry. An approximate (isotropic)
treatment of cell s.u.'s is used for estimating s.u.'s involving l.s. planes.
;
loop_
    _geom_bond_atom_site_label_1
    _geom_bond_atom_site_label_2
    _geom_bond_site_symmetry_2
    _geom_bond_distance
    _geom_bond_publ_flag
    Sn C4 . 2.144(5) ?
    Sn C9 . 2.144(4) ?
    Sn S1 . 2.4805(11) ?
    Sn S2 . 2.4958(9) ?
    Sn O3 . 2.573(3) ?
    Sn O1 . 2.577(3) ?
    S1 C1 . 1.758(4) ?
    S2 C2 . 1.743(4) ?
    S3 C3 . 1.735(4) ?
    S3 C2 . 1.742(3) ?
    S4 C3 . 1.724(4) ?
    S4 C1 . 1.746(4) ?
    S5 C3 . 1.644(4) ?
    O1 C6 . 1.217(5) ?
    O2 C6 . 1.324(6) ?
    O2 C7 . 1.474(4) ?
    O3 C11 . 1.217(5) ?
    O4 C11 . 1.323(5) ?
    O4 C12 . 1.454(5) ?
    C1 C2 . 1.348(5) ?
    C4 C5 . 1.527(6) ?
    C4 H4A . 0.9900 ?
    C4 H4B . 0.9900 ?
    C5 C6 . 1.498(7) ?
    C5 H5A . 0.9900 ?
    C5 H5B . 0.9900 ?
    C7 C8 . 1.475(4) ?
    C7 H7A . 0.9900 ?
    C7 H7B . 0.9900 ?
    C8 H8A . 0.9800 ?
    C8 H8B . 0.9800 ?
    C8 H8C . 0.9800 ?
    C9 C10 . 1.520(6) ?
    C9 H9A . 0.9900 ?
    C9 H9B . 0.9900 ?
    C10 C11 . 1.505(6) ?
    C10 H10A . 0.9900 ?
    C10 H10B . 0.9900 ?
    C12 C13 . 1.490(6) ?
    C12 H12A . 0.9900 ?
    C12 H12B . 0.9900 ?
    C13 H13A . 0.9800 ?
    C13 H13B . 0.9800 ?
    C13 H13C . 0.9800 ?
loop_
    _geom_angle_atom_site_label_1
    _geom_angle_atom_site_label_2
    _geom_angle_atom_site_label_3
    _geom_angle_site_symmetry_1
    _geom_angle_site_symmetry_3
    _geom_angle
    _geom_angle_publ_flag
    C4 Sn C9 . . 130.01(17) ?
    C4 Sn S1 . . 108.82(14) ?
    C9 Sn S1 . . 108.33(12) ?
    C4 Sn S2 . . 105.78(12) ?
    C9 Sn S2 . . 107.32(11) ?
    S1 Sn S2 . . 88.68(3) ?
    C4 Sn O3 . . 88.46(13) ?
    C9 Sn O3 . . 72.38(13) ?
    S1 Sn O3 . . 72.34(7) ?
    S2 Sn O3 . . 159.35(7) ?
    C4 Sn O1 . . 71.72(15) ?
    C9 Sn O1 . . 81.87(14) ?
    S1 Sn O1 . . 163.04(7) ?
    S2 Sn O1 . . 75.14(7) ?
    O3 Sn O1 . . 124.38(9) ?
    C1 S1 Sn . . 97.92(13) ?
    C2 S2 Sn . . 97.66(11) ?
    C3 S3 C2 . . 98.14(18) ?
    C3 S4 C1 . . 97.73(18) ?
    C6 O1 Sn . . 107.4(3) ?
    C6 O2 C7 . . 115.0(4) ?
    C11 O3 Sn . . 106.9(2) ?
    C11 O4 C12 . . 117.1(3) ?
    C2 C1 S4 . . 116.4(3) ?
    C2 C1 S1 . . 127.1(3) ?
    S4 C1 S1 . . 116.5(2) ?
    C1 C2 S3 . . 115.4(3) ?
    C1 C2 S2 . . 127.9(3) ?
    S3 C2 S2 . . 116.7(2) ?
    S5 C3 S4 . . 124.2(2) ?
    S5 C3 S3 . . 123.6(2) ?
    S4 C3 S3 . . 112.2(2) ?
    C5 C4 Sn . . 111.2(3) ?
    C5 C4 H4A . . 109.4 ?
    Sn C4 H4A . . 109.4 ?
    C5 C4 H4B . . 109.4 ?
    Sn C4 H4B . . 109.4 ?
    H4A C4 H4B . . 108.0 ?
    C6 C5 C4 . . 112.6(4) ?
    C6 C5 H5A . . 109.1 ?
    C4 C5 H5A . . 109.1 ?
    C6 C5 H5B . . 109.1 ?
    C4 C5 H5B . . 109.1 ?
    H5A C5 H5B . . 107.8 ?
    O1 C6 O2 . . 122.4(5) ?
    O1 C6 C5 . . 122.3(4) ?
    O2 C6 C5 . . 115.2(4) ?
    O2 C7 C8 . . 111.0(5) ?
    O2 C7 H7A . . 109.4 ?
    C8 C7 H7A . . 109.4 ?
    O2 C7 H7B . . 109.4 ?
    C8 C7 H7B . . 109.4 ?
    H7A C7 H7B . . 108.0 ?
    C7 C8 H8A . . 109.5 ?
    C7 C8 H8B . . 109.5 ?
    H8A C8 H8B . . 109.5 ?
    C7 C8 H8C . . 109.5 ?
    H8A C8 H8C . . 109.5 ?
    H8B C8 H8C . . 109.5 ?
    C10 C9 Sn . . 111.7(3) ?
    C10 C9 H9A . . 109.3 ?
    Sn C9 H9A . . 109.3 ?
    C10 C9 H9B . . 109.3 ?
    Sn C9 H9B . . 109.3 ?
    H9A C9 H9B . . 108.0 ?
    C11 C10 C9 . . 112.7(4) ?
    C11 C10 H10A . . 109.1 ?
    C9 C10 H10A . . 109.1 ?
    C11 C10 H10B . . 109.1 ?
    C9 C10 H10B . . 109.1 ?
    H10A C10 H10B . . 107.8 ?
    O3 C11 O4 . . 123.7(4) ?
    O3 C11 C10 . . 123.2(4) ?
    O4 C11 C10 . . 113.1(4) ?
    O4 C12 C13 . . 111.4(4) ?
    O4 C12 H12A . . 109.3 ?
    C13 C12 H12A . . 109.3 ?
    O4 C12 H12B . . 109.3 ?
    C13 C12 H12B . . 109.3 ?
    H12A C12 H12B . . 108.0 ?
    C12 C13 H13A . . 109.5 ?
    C12 C13 H13B . . 109.5 ?
    H13A C13 H13B . . 109.5 ?
    C12 C13 H13C . . 109.5 ?
    H13A C13 H13C . . 109.5 ?
    H13B C13 H13C . . 109.5 ?
loop_
    _geom_torsion_atom_site_label_1
    _geom_torsion_atom_site_label_2
    _geom_torsion_atom_site_label_3
    _geom_torsion_atom_site_label_4
    _geom_torsion_site_symmetry_1
    _geom_torsion_site_symmetry_2
    _geom_torsion_site_symmetry_3
    _geom_torsion_site_symmetry_4
    _geom_torsion
    _geom_torsion_publ_flag
    C4 Sn S1 C1 . . . . 99.3(2) ?
    C9 Sn S1 C1 . . . . -114.8(2) ?
    S2 Sn S1 C1 . . . . -6.96(17) ?
    O3 Sn S1 C1 . . . . -178.67(18) ?
    O1 Sn S1 C1 . . . . 10.3(3) ?
    C4 Sn S2 C2 . . . . -102.3(2) ?
    C9 Sn S2 C2 . . . . 115.7(2) ?
    S1 Sn S2 C2 . . . . 6.90(19) ?
    O3 Sn S2 C2 . . . . 29.8(3) ?
    O1 Sn S2 C2 . . . . -168.0(2) ?
    C4 Sn O1 C6 . . . . -24.6(3) ?
    C9 Sn O1 C6 . . . . -161.6(3) ?
    S1 Sn O1 C6 . . . . 70.1(4) ?
    S2 Sn O1 C6 . . . . 88.0(3) ?
    O3 Sn O1 C6 . . . . -99.5(3) ?
    C4 Sn O3 C11 . . . . -156.3(3) ?
    C9 Sn O3 C11 . . . . -23.1(3) ?
    S1 Sn O3 C11 . . . . 93.4(3) ?
    S2 Sn O3 C11 . . . . 69.3(4) ?
    O1 Sn O3 C11 . . . . -89.7(3) ?
    C3 S4 C1 C2 . . . . -2.0(4) ?
    C3 S4 C1 S1 . . . . 178.3(3) ?
    Sn S1 C1 C2 . . . . 6.4(5) ?
    Sn S1 C1 S4 . . . . -173.9(2) ?
    S4 C1 C2 S3 . . . . -0.2(5) ?
    S1 C1 C2 S3 . . . . 179.5(3) ?
    S4 C1 C2 S2 . . . . -179.9(3) ?
    S1 C1 C2 S2 . . . . -0.2(7) ?
    C3 S3 C2 C1 . . . . 2.3(4) ?
    C3 S3 C2 S2 . . . . -178.0(3) ?
    Sn S2 C2 C1 . . . . -6.1(5) ?
    Sn S2 C2 S3 . . . . 174.2(3) ?
    C1 S4 C3 S5 . . . . -176.2(3) ?
    C1 S4 C3 S3 . . . . 3.4(3) ?
    C2 S3 C3 S5 . . . . 176.1(3) ?
    C2 S3 C3 S4 . . . . -3.5(3) ?
    C9 Sn C4 C5 . . . . 94.0(3) ?
    S1 Sn C4 C5 . . . . -129.9(3) ?
    S2 Sn C4 C5 . . . . -35.8(3) ?
    O3 Sn C4 C5 . . . . 159.3(3) ?
    O1 Sn C4 C5 . . . . 32.2(3) ?
    Sn C4 C5 C6 . . . . -40.7(5) ?
    Sn O1 C6 O2 . . . . -168.4(4) ?
    Sn O1 C6 C5 . . . . 9.8(5) ?
    C7 O2 C6 O1 . . . . 3.0(7) ?
    C7 O2 C6 C5 . . . . -175.4(5) ?
    C4 C5 C6 O1 . . . . 17.7(6) ?
    C4 C5 C6 O2 . . . . -163.9(4) ?
    C6 O2 C7 C8 . . . . 164.1(5) ?
    C4 Sn C9 C10 . . . . 102.9(4) ?
    S1 Sn C9 C10 . . . . -33.2(3) ?
    S2 Sn C9 C10 . . . . -127.7(3) ?
    O3 Sn C9 C10 . . . . 30.6(3) ?
    O1 Sn C9 C10 . . . . 160.7(3) ?
    Sn C9 C10 C11 . . . . -38.3(4) ?
    Sn O3 C11 O4 . . . . -169.2(3) ?
    Sn O3 C11 C10 . . . . 9.5(5) ?
    C12 O4 C11 O3 . . . . 3.7(6) ?
    C12 O4 C11 C10 . . . . -175.2(4) ?
    C9 C10 C11 O3 . . . . 16.6(6) ?
    C9 C10 C11 O4 . . . . -164.6(4) ?
    C11 O4 C12 C13 . . . . 81.2(5) ?
loop_
    _geom_hbond_atom_site_label_D
    _geom_hbond_atom_site_label_H
    _geom_hbond_atom_site_label_A
    _geom_hbond_site_symmetry_A
    _geom_hbond_distance_DH
    _geom_hbond_distance_HA
    _geom_hbond_distance_DA
    _geom_hbond_angle_DHA
    C12 H12a O1 4_455 0.99 2.38 3.338(6) 164
    C7 H7a O3 4_555 0.99 2.46 3.450(7) 178
