# Supplementary material for: Bis(2-ethoxy­carbonyl­ethyl-κ2 C 1,O)(2-thioxo-1,3-dithiole-4,5-dithiol­ato-κ2 S 4,S 5)tin(IV)
Source: Acta Crystallogr Sect E Struct Rep Online. 2009 Nov 21;65(Pt 12):m1635–6. doi: 10.1107/S1600536809048971 (PMC2971863; doi:10.1107/S1600536809048971)
Supplement: Supplementary file 2 [file e-65-m1635-Isup2.hkl]

#
# h,k,l, Fc-squared, Fo-squared, sigma(Fo-squared) and status flag
#
data_I
_shelx_title ' 2009src0472 in              New: Pna21'
_shelx_refln_list_code          4
_shelx_F_calc_maximum      372.23
_exptl_crystal_F_000      1032.00
_reflns_d_resolution_high  0.7703
 
loop_
 _symmetry_equiv_pos_as_xyz
 'x, y, z'
 '-x, -y, z+1/2'
 '-x+1/2, y+1/2, z+1/2'
 'x+1/2, -y+1/2, z'
 
_cell_length_a    12.1224
_cell_length_b    13.3825
_cell_length_c    11.9228
_cell_angle_alpha  90.000
_cell_angle_beta   90.000
_cell_angle_gamma  90.000
 
_shelx_F_squared_multiplier     1.000
 
loop_
 _refln_index_h
 _refln_index_k
 _refln_index_l
 _refln_F_squared_calc
 _refln_F_squared_meas
 _refln_F_squared_sigma
 _refln_observed_status
   4   0 -13      926.10      816.20    171.85 o
   2   1 -13     3879.47     3625.61    492.49 o
   3   1 -13       87.75      -65.95     43.97 o
   4   1 -13     1358.63     1118.39    172.10 o
   5   1 -13      306.59      188.89     83.95 o
   2   2 -13      107.32      111.47     89.18 o
   3   2 -13     1786.24     1491.88    241.39 o
   4   2 -13      932.17     1032.10    172.06 o
   5   2 -13      661.39      504.35    126.11 o
   1   3 -13      356.02      223.33     89.32 o
   2   3 -13      194.27      199.13    110.64 o
   3   3 -13      511.68      305.42    109.09 o
   4   3 -13       91.26       21.43    107.12 o
   1   4 -13     1183.18      903.74    176.36 o
   2   4 -13        9.21     -109.33     87.48 o
   3   4 -13      641.80      453.55    129.59 o
   4   4 -13      199.20       84.99     84.99 o
   1   5 -13       36.67        0.00     65.05 o
   2   5 -13      996.29      667.56    193.83 o
   3   5 -13      197.18      340.73    127.78 o
   0   0 -12     2540.16     2548.26    242.78 o
   2   0 -12      786.27      690.85    119.12 o
   6   0 -12      775.80      648.52    129.72 o
   1   1 -12      948.05      965.60     77.97 o
   2   1 -12       59.82       52.34     39.59 o
   3   1 -12      126.87      102.78     70.06 o
   4   1 -12      916.65      822.41     96.87 o
   5   1 -12       87.59       88.96     47.17 o
   6   1 -12      519.36      429.71    118.21 o
   7   1 -12       30.23       62.97     62.97 o
   0   2 -12     1560.40     1509.31    191.70 o
   1   2 -12      196.87      162.79     51.59 o
   2   2 -12      786.86      756.38     84.97 o
   3   2 -12     1115.13     1190.72     98.93 o
   4   2 -12      495.81      379.49     64.52 o
   5   2 -12     1901.27     1484.08    144.06 o
   6   2 -12      135.81       89.76     52.02 o
   7   2 -12     1243.57      819.79    147.16 o
   1   3 -12     4819.92     5133.50    333.72 o
   2   3 -12       20.32      -23.41     46.83 o
   3   3 -12     3160.14     3353.38    210.19 o
   4   3 -12      380.13      353.00     64.36 o
   5   3 -12     2766.48     2600.15    217.93 o
   6   3 -12      234.52      127.59     75.81 o
   7   3 -12       20.06      126.47    105.39 o
   0   4 -12     3353.56     3094.45    325.88 o
   1   4 -12      278.97      239.84     72.51 o
   2   4 -12     1860.35     1845.66    161.61 o
   3   4 -12      814.40      866.50    114.05 o
   4   4 -12      573.72      516.07    112.21 o
   5   4 -12      842.70      857.84    110.01 o
   1   5 -12      764.01      740.36     80.54 o
   2   5 -12      561.57      475.60     90.60 o
   3   5 -12      313.68      246.52    112.06 o
   4   5 -12     1596.54     1634.17    176.73 o
   0   6 -12     3737.43     3263.77    380.18 o
   1   6 -12       42.23      -19.12     53.55 o
   2   6 -12      909.98      798.62    133.12 o
   3   6 -12       46.76       21.97     87.87 o
   1   7 -12      379.81      305.72    109.19 o
   3   7 -12       76.62       86.09     86.09 o
   0   8 -12      851.34      556.43    128.42 o
   1   8 -12      349.99      235.07    106.86 o
   2   0 -11     3123.81     3233.73    187.34 o
   4   0 -11     1280.18     1430.30    145.50 o
   6   0 -11     2466.01     2472.99    229.08 o
   8   0 -11     1131.73     1013.58    107.87 o
   0   1 -11     3061.99     3219.48    217.72 o
   1   1 -11      704.24      582.76     51.10 o
   2   1 -11     5289.09     5660.39    230.51 o
   3   1 -11      197.07      188.53     29.22 o
   4   1 -11     2208.32     2141.58    125.89 o
   5   1 -11      638.74      612.85     94.31 o
   6   1 -11      363.29      326.07     55.01 o
   7   1 -11     1080.96     1001.37     78.66 o
   8   1 -11       67.17       43.14     43.14 o
   1   2 -11     3289.40     3226.67    148.18 o
   2   2 -11      326.02      366.98     46.05 o
   3   2 -11     3697.48     3736.57    168.95 o
   4   2 -11     1091.25      957.83    143.85 o
   5   2 -11      646.82      643.27     73.70 o
   6   2 -11     2459.40     2276.67    153.54 o
   7   2 -11      542.52      481.76     69.61 o
   8   2 -11      598.91      583.64    108.10 o
   0   3 -11      174.88      164.00     53.52 o
   1   3 -11     1141.21     1030.20     57.06 o
   2   3 -11       35.76       34.89     29.33 o
   3   3 -11     1367.62     1260.50     88.83 o
   4   3 -11       40.47       -4.83     40.23 o
   5   3 -11     2959.69     2947.93    199.93 o
   6   3 -11       46.50       22.93     32.43 o
   7   3 -11     1493.60     1266.59    123.08 o
   8   3 -11      130.12      195.13     65.05 o
   1   4 -11     1616.38     1707.83     89.65 o
   2   4 -11       39.20      126.37     43.81 o
   3   4 -11     1145.85     1150.92     87.54 o
   4   4 -11      480.82      496.64     89.41 o
   5   4 -11      613.40      566.47     72.97 o
   6   4 -11     1663.45     1580.68    130.54 o
   7   4 -11      464.79      313.49     89.57 o
   8   4 -11      769.00      369.12    108.57 o
   0   5 -11     1179.36     1123.14    143.42 o
   1   5 -11      176.99       83.46     59.52 o
   2   5 -11     2787.13     2940.77    145.05 o
   3   5 -11      155.00      129.15     34.54 o
   4   5 -11     1387.03     1297.66    107.49 o
   5   5 -11      193.06      148.65     66.87 o
   6   5 -11     1061.99      889.63    111.22 o
   1   6 -11      161.63      101.10     58.34 o
   2   6 -11      983.41      970.29     89.14 o
   3   6 -11      187.84       91.93     57.46 o
   4   6 -11      449.96      476.20     90.72 o
   5   6 -11        6.00       89.13     66.85 o
   0   7 -11     2666.39     2880.46    274.48 o
   1   7 -11      184.19      130.41     54.77 o
   2   7 -11     1930.59     1918.33    135.80 o
   3   7 -11      155.34      179.95     89.97 o
   4   7 -11     1566.35     1510.38    133.31 o
   1   8 -11     3190.99     3059.47    268.14 o
   2   8 -11      398.00      333.42     88.91 o
   3   8 -11     3053.77     2712.50    220.62 o
   0   0 -10     2247.46     2608.42    217.45 o
   2   0 -10      369.19      429.37     56.70 o
   4   0 -10     5460.20     5769.51    325.84 o
   6   0 -10       73.81      121.14     72.68 o
   8   0 -10      920.02     1000.42    113.71 o
   1   1 -10     2623.66     2830.25    103.64 o
   2   1 -10      648.09      647.24     45.25 o
   3   1 -10      296.49      346.78     53.35 o
   4   1 -10      562.49      622.92     61.64 o
   5   1 -10      349.05      355.12     42.23 o
   6   1 -10     1678.97     1630.03    120.04 o
   7   1 -10       87.42      117.46     33.22 o
   8   1 -10     2867.19     2623.49    184.61 o
   9   1 -10      176.89       44.12     66.18 o
   0   2 -10     1214.48     1160.28     84.30 o
   1   2 -10      892.83      875.35     51.17 o
   2   2 -10      482.11      499.96     39.77 o
   3   2 -10     3384.95     3450.59    130.27 o
   4   2 -10     1177.47     1242.70     56.22 o
   5   2 -10     4215.95     4219.02    167.28 o
   6   2 -10      333.49      325.64     84.32 o
   7   2 -10     3095.06     3033.76    180.80 o
   8   2 -10      247.12      234.34     54.67 o
   9   2 -10     2001.14     1836.14    265.53 o
   1   3 -10     7267.81     7831.77    265.93 o
   2   3 -10      293.41      243.81     34.29 o
   3   3 -10     5915.52     6185.97    219.11 o
   4   3 -10      156.07      190.61     29.88 o
   5   3 -10     2041.36     1790.61     95.18 o
   6   3 -10      544.21      526.82     93.58 o
   7   3 -10      124.01       46.71     46.71 o
   8   3 -10      179.09      125.23     48.30 o
   9   3 -10       32.38       66.52     66.52 o
   0   4 -10     5700.94     6181.11    319.54 o
   1   4 -10      517.85      459.49     41.41 o
   2   4 -10     2884.17     3030.98    126.12 o
   3   4 -10     1656.03     1633.78     85.52 o
   4   4 -10     2116.12     2194.51     94.04 o
   5   4 -10     2096.98     2081.62    125.51 o
   6   4 -10      471.44      421.69     51.06 o
   7   4 -10     2244.57     2257.06    181.42 o
   8   4 -10       62.24        0.00     45.85 o
   9   4 -10     1194.51      908.51    199.45 o
   1   5 -10     2120.47     2061.45    103.65 o
   2   5 -10      898.15      891.61     66.83 o
   3   5 -10        1.97        6.29     25.15 o
   4   5 -10     2111.77     2186.47    136.56 o
   5   5 -10      166.72      212.96     55.65 o
   7   5 -10        9.92      -22.63     45.28 o
   8   5 -10     3374.85     2809.46    388.43 o
   9   5 -10       30.48        0.00     66.15 o
   0   6 -10     6229.76     6543.19    680.75 o
   1   6 -10        0.16       27.90     30.02 o
   2   6 -10     2173.56     2256.46    105.33 o
   3   6 -10       17.86       38.93     36.29 o
   4   6 -10     4208.55     4410.98    291.14 o
   5   6 -10      232.94      245.16     68.45 o
   6   6 -10      365.48      329.13     49.71 o
   7   6 -10      194.36       70.24     70.24 o
   1   7 -10     1161.58     1232.41     91.59 o
   2   7 -10      367.39      333.69     50.31 o
   3   7 -10      339.23      234.78     70.43 o
   4   7 -10     3044.75     2874.54    278.26 o
   5   7 -10      254.35      319.35     68.44 o
   1   8 -10      541.35      466.74     93.35 o
   2   8 -10      339.37      301.96     92.91 o
   3   8 -10      918.56      898.77    115.25 o
   4   8 -10      293.22      364.68     68.38 o
   2   0  -9     4515.75     5100.35    208.34 o
   4   0  -9     1464.38     1453.32     95.19 o
   6   0  -9     7453.99     7762.19    385.97 o
   8   0  -9     3641.30     3900.93    335.22 o
   0   1  -9     4976.59     5215.34    202.18 o
   1   1  -9     1321.29     1478.54     59.59 o
   2   1  -9     7750.16     8276.03    242.38 o
   3   1  -9       66.26       38.64     20.89 o
   4   1  -9     3693.94     3761.50    136.25 o
   5   1  -9      550.55      623.70     35.90 o
   6   1  -9      278.49      255.50     29.84 o
   7   1  -9     2772.18     2706.58    108.80 o
   8   1  -9      108.18       71.85     33.87 o
   9   1  -9      297.26      313.00     49.12 o
   1   2  -9     5119.91     5631.27    154.42 o
   2   2  -9      866.93      846.19     44.38 o
   3   2  -9     6459.52     6860.53    210.81 o
   4   2  -9     1321.14     1367.06     66.99 o
   5   2  -9      254.16      261.13     28.14 o
   6   2  -9     4228.95     4308.82    171.70 o
   7   2  -9      198.62      209.75     33.64 o
   8   2  -9     1774.19     1691.35    114.99 o
   9   2  -9      124.71      209.59     49.13 o
  10   2  -9     1423.52     1214.25    134.97 o
   0   3  -9      466.30      420.96     59.36 o
   1   3  -9     2057.50     2188.69     81.53 o
   2   3  -9       65.73       72.20     21.13 o
   3   3  -9     1350.49     1509.26     67.93 o
   4   3  -9      678.79      658.81     45.12 o
   5   3  -9     6508.00     6676.44    232.82 o
   6   3  -9       46.76       62.02     20.77 o
   7   3  -9     3529.86     3607.32    169.61 o
   8   3  -9      556.64      607.52    102.29 o
   9   3  -9     3399.49     3396.82    288.61 o
  10   3  -9       76.82       44.98     44.98 o
   1   4  -9     4221.05     4412.23    140.91 o
   2   4  -9      845.87      772.18     66.38 o
   3   4  -9     1170.75     1242.59     62.64 o
   4   4  -9      593.30      545.09     41.93 o
   5   4  -9      456.46      455.53     40.85 o
   6   4  -9     1618.84     1622.96     83.73 o
   7   4  -9      526.32      579.61     49.86 o
   8   4  -9     1160.46     1243.33    110.14 o
   9   4  -9       63.69       23.26     46.54 o
  10   4  -9     1048.92      627.46    134.47 o
   0   5  -9     1575.04     1510.45     88.70 o
   1   5  -9      291.82      287.05     34.99 o
   2   5  -9     3579.24     3827.13    125.25 o
   3   5  -9      252.37      278.02     31.43 o
   4   5  -9     2142.81     2151.40     99.74 o
   5   5  -9      762.49      828.83     54.57 o
   6   5  -9     1692.15     1661.94     94.26 o
   7   5  -9      534.32      447.54     57.61 o
   8   5  -9      292.57      239.76     71.94 o
   9   5  -9      539.00      438.80     92.39 o
  10   5  -9       53.18      177.70     88.84 o
   1   6  -9      875.29      903.17     57.88 o
   2   6  -9      242.83      248.64     34.75 o
   3   6  -9      466.57      408.40     38.85 o
   4   6  -9      351.51      450.25     52.36 o
   5   6  -9        3.59      -16.70     28.92 o
   6   6  -9     3362.97     3564.96    251.39 o
   7   6  -9        1.35      -23.66     39.14 o
   8   6  -9      949.97      615.81    142.13 o
   9   6  -9       36.95      113.98     91.17 o
   0   7  -9     2991.15     2844.54    165.13 o
   1   7  -9     1566.62     1655.03     85.25 o
   2   7  -9     2317.24     2383.24    128.89 o
   3   7  -9      174.99      138.24     36.78 o
   4   7  -9     2097.36     2006.93    105.54 o
   5   7  -9     2258.49     2280.74    152.95 o
   6   7  -9      595.30      516.82     57.31 o
   7   7  -9     1201.00     1181.98    168.89 o
   1   8  -9     7887.70     8134.29    552.38 o
   2   8  -9      187.65      177.99     69.80 o
   3   8  -9     3336.53     3324.83    265.24 o
   4   8  -9      413.90      452.75     71.50 o
   5   8  -9      673.45      681.57     94.03 o
   0   0  -8    14398.61    16050.22    753.65 o
   2   0  -8     1182.86     1257.05     62.77 o
   4   0  -8    10149.04    10383.62    415.52 o
   6   0  -8     3014.76     3277.41    140.06 o
   8   0  -8     1118.04     1009.06    132.65 o
  10   0  -8      141.62      117.04     46.82 o
   1   1  -8     4519.10     4739.64    129.01 o
   2   1  -8     1156.55     1203.15     44.28 o
   3   1  -8     1248.45     1194.53     46.13 o
   4   1  -8     1772.02     1867.15     64.65 o
   5   1  -8      787.28      787.60     43.67 o
   6   1  -8     3021.37     3089.73    107.90 o
   7   1  -8       49.71       70.82     25.75 o
   8   1  -8     4951.72     5068.72    199.10 o
   9   1  -8       70.60       64.28     27.83 o
  10   1  -8     2029.74     2020.23    146.16 o
   0   2  -8     2950.90     3075.69    135.16 o
   1   2  -8      938.58     1029.55     51.84 o
   2   2  -8     1700.60     1733.31     77.74 o
   3   2  -8     3785.85     3872.01    118.26 o
   4   2  -8     1777.41     1874.93     65.59 o
   5   2  -8     4316.95     4489.64    140.74 o
   6   2  -8      302.60      327.52     34.82 o
   7   2  -8     4016.06     4120.32    148.65 o
   8   2  -8      927.94      890.13     57.44 o
   9   2  -8     3209.90     3251.57    166.45 o
  10   2  -8      669.45      662.47     60.31 o
   1   3  -8    12758.57    13351.09    393.14 o
   2   3  -8      136.29      167.68     28.94 o
   3   3  -8     6571.32     7044.11    205.93 o
   4   3  -8      341.45      379.17     32.98 o
   5   3  -8     3244.11     3259.19    107.43 o
   6   3  -8       40.54       68.60     19.95 o
   7   3  -8      315.74      297.79     42.33 o
   8   3  -8      143.52      113.90     65.26 o
   9   3  -8      356.49      304.57     36.49 o
  10   3  -8       17.49      -47.01     70.50 o
   0   4  -8     4468.57     4761.66    301.59 o
   1   4  -8      394.10      380.68     33.35 o
   2   4  -8     1903.91     1918.49     74.04 o
   3   4  -8     5314.33     5591.41    153.38 o
   4   4  -8     3999.90     4211.42    137.71 o
   5   4  -8     3502.22     3676.84    141.82 o
   6   4  -8       74.61       88.98     26.02 o
   7   4  -8     3659.15     3742.78    155.40 o
   8   4  -8      116.82      107.06     31.38 o
   9   4  -8     2026.22     2031.26    112.63 o
  10   4  -8      339.66      280.32     93.44 o
   1   5  -8     3314.79     3319.39    106.92 o
   2   5  -8      767.63      804.31     44.26 o
   3   5  -8      111.50      139.55     39.44 o
   4   5  -8     2859.83     2962.24    132.65 o
   5   5  -8      524.73      446.80     39.81 o
   6   5  -8     2603.59     2828.62    134.46 o
   7   5  -8        2.69      -16.60     28.73 o
   8   5  -8     4944.13     5098.40    238.41 o
   9   5  -8      106.66      117.29     33.17 o
  10   5  -8     1398.18     1131.63    184.80 o
   0   6  -8    11777.98    12361.17    638.66 o
   1   6  -8       90.15       96.21     22.14 o
   2   6  -8     1358.35     1404.79     63.99 o
   3   6  -8       13.76       16.30     44.19 o
   4   6  -8     6212.50     6304.24    282.97 o
   5   6  -8       64.45       78.40     30.16 o
   6   6  -8      359.58      352.87     32.09 o
   7   6  -8      133.60      106.17     28.28 o
   8   6  -8      526.68      445.55     64.40 o
   9   6  -8       46.67       71.06     71.06 o
  10   6  -8      552.91      318.01    113.58 o
   1   7  -8     2693.52     2674.81    114.84 o
   2   7  -8      106.15      118.61     34.52 o
   3   7  -8     1291.53     1454.43     77.48 o
   4   7  -8     2613.69     2719.06    128.83 o
   5   7  -8      871.44      754.99     55.20 o
   6   7  -8     1833.03     1750.49    100.55 o
   7   7  -8       87.94       66.58     31.04 o
   8   7  -8     2000.85     2028.74    241.61 o
   9   7  -8      253.67      324.78     92.80 o
   0   8  -8     1286.51     1156.52    137.72 o
   1   8  -8      651.00      817.52    109.04 o
   2   8  -8      393.47      396.51     48.22 o
   3   8  -8     2324.57     2200.88    160.19 o
   4   8  -8      895.17      761.93     81.30 o
   5   8  -8     4985.42     5306.59    289.91 o
   6   8  -8      160.35       74.29     41.39 o
   7   8  -8     1326.13     1295.24    195.54 o
   1   9  -8     6078.21     6818.59    639.56 o
   2   9  -8      874.92     1008.78    132.76 o
   3   9  -8     1035.56      898.81    113.26 o
   4   9  -8      392.59      446.35     74.41 o
   2   0  -7     6273.59     6789.18    347.73 o
   4   0  -7     3103.07     3355.67    135.25 o
   6   0  -7    13161.77    13699.60    553.09 o
   8   0  -7     3066.56     3099.27    184.13 o
  10   0  -7     4084.11     3881.49    463.95 o
   0   1  -7     5507.84     5649.97    187.84 o
   1   1  -7     5517.87     6299.84    147.97 o
   2   1  -7    12613.94    12972.97    308.10 o
   3   1  -7       61.08       93.94     21.14 o
   4   1  -7     7056.98     7316.06    202.70 o
   5   1  -7     4949.40     5178.95    141.39 o
   6   1  -7     2008.90     1992.05     67.40 o
   7   1  -7     1284.96     1132.16     53.83 o
   8   1  -7      430.78      420.31     45.13 o
   9   1  -7     2456.71     2646.05    158.33 o
  10   1  -7      546.88      527.67     58.63 o
  11   1  -7      217.02      117.74     47.09 o
   1   2  -7    11303.26    12028.35    278.17 o
   2   2  -7      779.61      831.68     35.74 o
   3   2  -7     6340.79     6588.49    188.59 o
   4   2  -7     1438.05     1394.86     54.05 o
   5   2  -7     1600.16     1694.22     63.19 o
   6   2  -7     1612.28     1527.64     65.11 o
   7   2  -7      742.71      769.27     65.73 o
   8   2  -7      104.54      116.92     27.11 o
   9   2  -7      237.07      211.87     32.17 o
  10   2  -7     1947.03     2164.69    227.16 o
  11   2  -7     1161.15     1059.07    117.73 o
   0   3  -7     1906.05     1903.64     86.84 o
   1   3  -7     4140.17     4212.21    110.11 o
   2   3  -7      807.87      853.39     45.38 o
   3   3  -7     1132.79     1127.86     49.93 o
   4   3  -7     1325.27     1254.47     55.44 o
   5   3  -7     8645.22     8968.54    236.73 o
   6   3  -7      276.03      313.50     34.89 o
   7   3  -7     5475.39     5646.92    249.54 o
   8   3  -7      196.45      160.78     20.99 o
   9   3  -7     4152.08     4440.68    362.72 o
  10   3  -7      203.68      284.85     47.47 o
  11   3  -7     1451.28     1381.68    140.59 o
   1   4  -7     6059.41     6409.01    153.71 o
   2   4  -7     3551.24     3822.73    109.01 o
   3   4  -7     5428.06     5472.56    215.24 o
   4   4  -7     2589.09     2557.35     84.11 o
   5   4  -7     2395.70     2361.42    102.16 o
   6   4  -7     3318.53     3454.89    125.66 o
   7   4  -7     1086.80     1014.28     69.38 o
   8   4  -7      703.69      679.82     47.07 o
   9   4  -7      351.36      315.95     42.25 o
  10   4  -7     2213.44     2300.12    151.48 o
  11   4  -7      404.70      463.70     92.75 o
   0   5  -7     8698.93     8767.29    296.63 o
   1   5  -7       58.79       39.40     18.65 o
   2   5  -7     6012.34     6123.83    160.24 o
   3   5  -7      171.98      242.23     31.24 o
   4   5  -7     2877.67     2992.43    115.04 o
   5   5  -7     1279.73     1235.26     60.22 o
   6   5  -7     2330.05     2417.05    105.24 o
   7   5  -7     1007.01      984.26     63.35 o
   8   5  -7       40.90       24.74     20.13 o
   9   5  -7       98.60       77.53     19.42 o
  10   5  -7      315.01      262.70     95.54 o
  11   5  -7      451.54      434.01    114.23 o
   1   6  -7     2319.27     2330.24     73.54 o
   2   6  -7     2149.05     2078.52     85.77 o
   3   6  -7       89.73       79.45     18.79 o
   4   6  -7     1463.54     1545.86     64.59 o
   5   6  -7      115.58      114.23     23.33 o
   6   6  -7     6848.51     7313.55    345.71 o
   7   6  -7        2.42       25.14     16.66 o
   8   6  -7     1660.81     1574.81    106.35 o
   9   6  -7      252.97      236.33     44.58 o
  10   6  -7     4425.37     4091.70    322.49 o
  11   6  -7       22.15       22.41     89.65 o
   0   7  -7     8444.54     8684.16    625.01 o
   1   7  -7      724.89      661.85     49.82 o
   2   7  -7     2451.23     2546.65    101.87 o
   3   7  -7      520.66      496.68     41.26 o
   4   7  -7     3949.22     3945.81    162.65 o
   5   7  -7     3893.24     4079.79    171.71 o
   6   7  -7      352.68      345.19     43.81 o
   7   7  -7     2007.25     2022.62    112.40 o
   8   7  -7      386.62      427.73     69.82 o
   9   7  -7     1139.90     1101.05    143.67 o
  10   7  -7     1170.22      940.44    106.04 o
   1   8  -7     5230.66     5236.38    345.55 o
   2   8  -7      565.78      568.57    104.97 o
   3   8  -7     5436.50     5658.46    385.10 o
   4   8  -7      886.36      816.62     76.96 o
   5   8  -7      855.71      792.86     74.73 o
   6   8  -7      721.84      650.68     72.11 o
   7   8  -7      365.75      220.40     80.21 o
   8   8  -7      126.91       54.00     41.00 o
   9   8  -7      439.08      381.25     56.71 o
   0   9  -7      890.48      772.39    110.37 o
   1   9  -7     2370.55     2351.90    179.95 o
   2   9  -7        2.97       13.62     38.51 o
   3   9  -7      937.04      933.67     82.02 o
   4   9  -7      821.84      743.82     81.81 o
   5   9  -7     4900.08     4814.66    273.15 o
   6   9  -7        3.70       50.54     75.80 o
   7   9  -7     1842.40     2054.37    249.49 o
   8   9  -7       79.57       34.05     32.08 o
   9   9  -7     2028.88     1934.54    239.51 o
  10   9  -7       26.71        0.00     64.88 o
   1  10  -7     3173.28     3264.12    206.69 o
   2  10  -7      316.14      171.20     79.99 o
   4  10  -7      466.74      398.81     74.79 o
   5  10  -7      747.32      607.92     97.31 o
   6  10  -7     1651.03     1591.96    165.52 o
   8  10  -7      310.76      225.45     67.65 o
   9  10  -7      245.93      130.41     65.20 o
  10  10  -7     1328.67     1444.24    188.45 o
   6  11  -7      670.36      650.02     69.67 o
   7  11  -7      227.59      202.09     44.91 o
   8  11  -7      234.76      282.24     65.14 o
   9  11  -7      153.77      167.80     41.95 o
   0   0  -6    58496.90    63017.98   2537.64 o
   2   0  -6     4081.73     4052.83    147.84 o
   4   0  -6    15848.95    17130.25    573.59 o
   6   0  -6     2945.98     2908.23    131.71 o
   8   0  -6      855.36      848.60     82.15 o
  10   0  -6      383.00      329.39     50.68 o
   1   1  -6    10081.46    11368.70    252.55 o
   2   1  -6     4250.24     4578.79    119.82 o
   3   1  -6     4458.10     4596.66    176.34 o
   4   1  -6     4776.85     4865.61    114.77 o
   5   1  -6     3438.98     3305.78     93.05 o
   6   1  -6     3125.98     3171.65    101.44 o
   7   1  -6      212.73      175.86     18.66 o
   8   1  -6     4189.95     4076.07    161.59 o
   9   1  -6       39.18       43.87     26.48 o
  10   1  -6     1774.34     1806.53    125.40 o
  11   1  -6      670.36      672.43     75.98 o
   0   2  -6     4151.71     4115.78    155.63 o
   1   2  -6     2185.67     2304.93     67.60 o
   2   2  -6     4662.66     5206.67    126.24 o
   3   2  -6     6125.08     6123.15    142.99 o
   4   2  -6     7930.71     7957.07    211.71 o
   5   2  -6     8624.47     9031.31    250.37 o
   6   2  -6      193.98      183.52     18.22 o
   7   2  -6     3000.40     2992.11    118.15 o
   8   2  -6     1321.06     1333.12     66.70 o
   9   2  -6     4269.55     4317.66    277.77 o
  10   2  -6     1179.89     1172.96    119.11 o
  11   2  -6      958.63      847.54     78.78 o
   1   3  -6    18621.28    19290.83    441.74 o
   2   3  -6      235.90      234.17     25.67 o
   3   3  -6     4977.52     5098.51    127.28 o
   4   3  -6      852.19      828.70     39.51 o
   5   3  -6     7372.84     7499.01    212.70 o
   6   3  -6      827.71      861.80     49.58 o
   7   3  -6      224.67      211.57     22.59 o
   8   3  -6      216.33      222.77     30.76 o
   9   3  -6      646.04      671.27     39.35 o
  10   3  -6      145.87      153.93     85.27 o
  11   3  -6     2020.78     1934.70    168.19 o
   0   4  -6     3839.69     4096.29    142.41 o
   1   4  -6       56.78       23.54     15.68 o
   2   4  -6     1213.55     1279.27     49.61 o
   3   4  -6     3567.94     3554.39    112.34 o
   4   4  -6     4387.59     4264.07    122.63 o
   5   4  -6     3618.01     3514.28    122.64 o
   6   4  -6      290.69      279.81     32.44 o
   7   4  -6     4547.05     4636.88    182.72 o
   8   4  -6       21.49       31.09     17.18 o
   9   4  -6     2828.22     2953.25    124.98 o
  10   4  -6      211.23       54.27     62.99 o
  11   4  -6      723.25      778.00    100.62 o
   1   5  -6     4225.33     4203.86    103.23 o
   2   5  -6     1850.07     1889.26     61.16 o
   3   5  -6     3023.97     3092.31    108.26 o
   4   5  -6     5829.54     6062.14    176.40 o
   5   5  -6     2289.11     2289.78     92.05 o
   6   5  -6     4699.38     4810.98    173.14 o
   7   5  -6      133.44      104.23     20.38 o
   8   5  -6     6113.87     6400.22    205.08 o
   9   5  -6       20.46      -12.61     26.84 o
  10   5  -6     2270.63     2303.04    134.36 o
  11   5  -6      541.50      492.68     93.87 o
   0   6  -6    30675.89    32689.04   1030.31 o
   1   6  -6      111.30      104.33     25.47 o
   2   6  -6     3392.77     3493.68    119.23 o
   3   6  -6      304.61      300.03     34.42 o
   4   6  -6     8583.49     8848.97    309.81 o
   5   6  -6       61.16       75.78     23.57 o
   6   6  -6      408.81      398.17     29.38 o
   7   6  -6      406.83      376.97     42.15 o
   8   6  -6     1423.47      917.58    360.85 o
   9   6  -6      154.11      129.09     27.52 o
  10   6  -6      881.20      831.36     58.33 o
  11   6  -6       99.91       53.47     40.97 o
  12   6  -6     1004.38      896.94    131.31 o
   1   7  -6     2390.65     2418.11    152.48 o
   2   7  -6     1075.51     1072.92    122.65 o
   3   7  -6     1926.85     1837.37    105.69 o
   4   7  -6     2789.22     3030.32    101.41 o
   5   7  -6     2876.66     2830.84    123.71 o
   6   7  -6     1419.42     1460.48     68.67 o
   7   7  -6      256.72      192.30     29.87 o
   8   7  -6     2153.61     2160.02    118.98 o
   9   7  -6      259.29      265.48     33.05 o
  10   7  -6     1601.60     1589.24     86.58 o
  11   7  -6      495.61      443.67     76.27 o
  12   7  -6      569.94      532.95    106.61 o
  13   7  -6      112.97       81.53    101.91 o
   0   8  -6      710.99      624.62     89.25 o
   1   8  -6      222.55      193.87     41.92 o
   2   8  -6      387.64      467.22     76.32 o
   3   8  -6     1074.02     1023.94     69.14 o
   4   8  -6     1458.94     1471.73     66.69 o
   5   8  -6     6988.84     7153.97    258.16 o
   6   8  -6      238.03      240.33     38.14 o
   7   8  -6     2350.28     2460.69    108.50 o
   8   8  -6       60.43       71.91     30.54 o
   9   8  -6     3204.93     3220.65    182.91 o
  10   8  -6      124.79      118.50     32.53 o
  11   8  -6      587.43      604.63    108.00 o
  12   8  -6      196.43      145.03     62.15 o
   1   9  -6     7059.83     7159.27    411.59 o
   2   9  -6      759.18      754.24     67.69 o
   3   9  -6     1673.10     1833.71     87.53 o
   4   9  -6      306.69      288.88     21.76 o
   5   9  -6     2794.21     2847.26    141.40 o
   6   9  -6      218.28      176.82     59.68 o
   7   9  -6       11.90        0.00     17.45 o
   8   9  -6       76.02       54.43     42.94 o
   9   9  -6      134.88       77.14     34.68 o
  10   9  -6      334.62      325.69     86.86 o
  11   9  -6     1198.23     1149.94    188.23 o
  12   9  -6       23.76        0.00     80.39 o
   0  10  -6     6008.50     5766.47    571.53 o
   1  10  -6      923.31      895.98     76.74 o
   2  10  -6      240.81      253.38     69.04 o
   3  10  -6     1350.36     1434.16    102.06 o
   4  10  -6     2755.53     2711.13    152.97 o
   5  10  -6      709.79      721.31     53.82 o
   6  10  -6       91.50      120.17     33.99 o
   7  10  -6     1700.50     1781.68    217.15 o
   8  10  -6      182.49      179.15     44.79 o
   9  10  -6     1080.09      954.07    130.15 o
  10  10  -6      366.58      314.35     83.83 o
  11  10  -6      476.95      343.68     80.87 o
   1  11  -6      160.80      128.77     51.52 o
   2  11  -6      239.78      254.98     51.01 o
   3  11  -6      354.69      276.92     75.54 o
   4  11  -6     2128.24     2310.05    214.49 o
   5  11  -6       99.59       70.83     21.01 o
   6  11  -6     2041.80     2140.90    302.34 o
   7  11  -6       28.15       44.64     20.00 o
   8  11  -6     2776.55     3121.24    323.11 o
   9  11  -6      215.99      208.78     62.64 o
  10  11  -6      918.78      848.89    101.12 o
   3  12  -6      521.59      579.06     46.36 o
   4  12  -6     3101.87     3391.18    250.66 o
   5  12  -6      529.66      513.04     66.94 o
   7  12  -6     1101.23     1041.81    127.63 o
   8  12  -6       73.92        0.00     41.38 o
   3  13  -6      925.09      951.99     88.62 o
   4  13  -6      560.03      522.80     65.38 o
   5  13  -6      694.80      619.78     85.52 o
   2   0  -5     4376.35     4292.00    191.55 o
   4   0  -5     2794.37     2688.91    113.17 o
   6   0  -5    21486.86    21061.90   1134.21 o
   8   0  -5     5460.27     5011.38    339.99 o
   0   1  -5    15710.78    16468.37    584.67 o
   1   1  -5     3822.01     4020.90     96.45 o
   2   1  -5    12696.43    12809.49    296.07 o
   3   1  -5      791.20      843.71     32.74 o
   4   1  -5     7732.79     7959.95    230.10 o
   5   1  -5     4201.27     4194.37    135.19 o
   6   1  -5      521.13      459.21     30.04 o
   7   1  -5     3958.48     4307.94    180.10 o
   8   1  -5      755.80      689.18     47.18 o
   9   1  -5     2402.75     2155.68    191.12 o
  10   1  -5      758.07      758.73     55.46 o
  11   1  -5     1481.53     1377.91    124.11 o
  12   1  -5      221.35      263.67     47.94 o
   1   2  -5    14842.37    15659.02    348.40 o
   2   2  -5     1136.71     1082.44     39.20 o
   3   2  -5    12789.70    13113.28    327.96 o
   4   2  -5      888.90     1016.36     60.99 o
   5   2  -5     2736.44     2819.83     88.22 o
   6   2  -5     1291.63     1257.63     52.06 o
   7   2  -5      982.61      995.35     50.24 o
   8   2  -5       12.08        9.32     16.14 o
   9   2  -5      352.19      353.27     66.67 o
  10   2  -5     2558.70     2325.61    209.18 o
  11   2  -5      774.76      804.98     59.72 o
  12   2  -5      483.34      476.59     95.33 o
   0   3  -5      258.34      249.33     23.46 o
   1   3  -5     3864.87     3954.88     92.26 o
   2   3  -5     1211.86     1199.27     49.00 o
   3   3  -5       72.73       83.66     21.27 o
   4   3  -5      186.00      222.68     19.61 o
   5   3  -5    12990.23    12896.96    571.65 o
   6   3  -5      199.74      231.95     20.51 o
   7   3  -5     6752.55     6667.48    192.26 o
   8   3  -5      485.77      497.05     36.22 o
   9   3  -5     6559.50     6589.50    386.06 o
  10   3  -5      312.55      318.76     32.83 o
  11   3  -5     1326.90      502.98    631.28 o
  12   3  -5       78.75      -23.58     47.18 o
   1   4  -5    16703.59    16835.20    343.72 o
   2   4  -5     4745.39     4701.07    116.14 o
   3   4  -5     7150.81     7218.98    190.84 o
   4   4  -5     2418.95     2597.23     95.79 o
   5   4  -5     2420.62     2410.22     85.61 o
   6   4  -5     3111.28     3271.87    103.03 o
   7   4  -5      729.91      676.18     44.86 o
   8   4  -5      188.20      211.28     20.28 o
   9   4  -5      345.30      317.27     30.40 o
  10   4  -5     3293.50     3422.16    167.45 o
  11   4  -5      634.51      658.25     69.50 o
  12   4  -5      200.61      232.23     49.27 o
  13   4  -5      682.21      773.44    132.63 o
   0   5  -5    13558.65    13733.01    429.90 o
   1   5  -5     3609.43     3389.30     99.15 o
   2   5  -5    14259.08    14938.83    358.26 o
   3   5  -5      715.76      757.23     41.08 o
   4   5  -5     5366.29     5414.20    127.15 o
   5   5  -5     3006.53     2971.54     89.14 o
   6   5  -5     2442.49     2480.95     74.19 o
   7   5  -5      614.25      576.60     35.54 o
   8   5  -5       23.12       38.26     14.81 o
   9   5  -5     1775.43     1922.35     73.27 o
  10   5  -5      382.98      341.23     53.02 o
  11   5  -5      742.38      728.43     91.48 o
  12   5  -5      420.85      379.77     54.73 o
  13   5  -5      156.75      151.59     86.63 o
  14   5  -5     1617.87     1671.11    185.81 o
   1   6  -5     1612.01     1675.36    131.50 o
   2   6  -5     1677.25     1645.37     73.01 o
   3   6  -5      524.95      524.51     47.53 o
   4   6  -5     2352.66     2421.26     62.37 o
   5   6  -5      319.85      289.87     18.19 o
   6   6  -5    14818.13    15049.35    417.92 o
   7   6  -5       57.93       13.65     17.22 o
   8   6  -5     2980.49     3021.68    125.56 o
   9   6  -5      123.58      117.26     29.01 o
  10   6  -5     5020.50     5032.90    332.95 o
  11   6  -5       76.70      116.60     49.47 o
  12   6  -5      514.79      619.66    110.68 o
  13   6  -5      240.43      190.38     84.62 o
   0   7  -5     4790.54     5066.56    287.15 o
   1   7  -5     4737.03     4505.83    190.14 o
   2   7  -5     5804.55     5942.91    171.14 o
   3   7  -5      293.20      354.84     24.15 o
   4   7  -5     3433.45     3532.72    129.17 o
   5   7  -5     5539.99     5390.81    186.15 o
   6   7  -5      252.44      205.83     22.14 o
   7   7  -5     1646.43     1802.49     74.39 o
   8   7  -5      229.82      215.35     29.13 o
   9   7  -5     3273.50     3326.14    179.66 o
  10   7  -5     1044.66     1044.67    149.75 o
  11   7  -5      951.81      959.92    159.49 o
  12   7  -5       53.09       64.55     64.55 o
  13   7  -5      274.32      226.68     82.44 o
   1   8  -5     6986.25     7238.78    199.30 o
   2   8  -5     2098.22     2196.51     68.72 o
   3   8  -5     3906.52     3782.33    126.48 o
   4   8  -5      419.05      397.58     24.19 o
   5   8  -5      396.24      336.21     31.88 o
   6   8  -5      268.73      252.09     44.53 o
   7   8  -5      672.59      663.57     50.76 o
   8   8  -5       81.18       46.10     20.48 o
   9   8  -5      312.20      256.35     31.20 o
  10   8  -5      520.27      553.02     65.18 o
  11   8  -5      481.78      370.24     68.75 o
  12   8  -5      100.17        0.00     83.54 o
  13   8  -5      411.09      561.00    120.25 o
   0   9  -5     1167.40     1355.21     94.96 o
   1   9  -5     2546.09     2696.19     91.78 o
   2   9  -5       51.58       70.92     29.74 o
   3   9  -5      237.59      187.66     17.41 o
   4   9  -5     2173.41     2268.68     72.02 o
   5   9  -5     5710.88     6001.87    232.17 o
   6   9  -5      148.83      143.86     23.81 o
   7   9  -5     2268.13     2137.87    114.55 o
   8   9  -5       34.37        7.85     23.91 o
   9   9  -5     2772.32     2845.03    195.44 o
  10   9  -5      116.75      120.82     21.58 o
  11   9  -5      766.66      757.09    126.22 o
   1  10  -5     4794.53     5116.74    188.45 o
   2  10  -5      739.78      772.47     52.12 o
   3  10  -5     3862.39     4031.90    134.65 o
   4  10  -5      474.99      448.26     40.00 o
   5  10  -5     1244.31     1295.25     70.71 o
   6  10  -5     2369.56     2454.39    110.00 o
   7  10  -5      153.35       82.20     33.21 o
   8  10  -5      343.19      338.52     67.72 o
   9  10  -5      277.77      216.44     36.04 o
  10  10  -5     1657.90     1769.76    231.88 o
  11  10  -5      135.63       81.30     60.98 o
   0  11  -5     6220.36     5833.86    477.77 o
   1  11  -5       26.57       65.69     21.41 o
   2  11  -5     5261.32     5772.63    262.00 o
   3  11  -5       57.30       71.86     17.07 o
   4  11  -5     1560.70     1600.63    144.93 o
   5  11  -5      298.55      265.68     40.63 o
   6  11  -5      603.76      574.12     56.53 o
   7  11  -5      158.12      113.43     32.08 o
   8  11  -5      485.17      347.84     65.23 o
   9  11  -5       42.02      105.13     63.08 o
  10  11  -5      253.61      243.85     81.28 o
  11  11  -5      238.09      255.10     78.50 o
   1  12  -5      410.24      422.91     49.77 o
   2  12  -5      653.79      661.16     67.59 o
   3  12  -5      402.87      147.96     73.99 o
   4  12  -5      522.85      534.20     34.80 o
   5  12  -5      439.73      481.62     56.74 o
   6  12  -5     3575.72     3967.98    188.08 o
   7  12  -5       39.14       10.92     30.89 o
   8  12  -5      738.12      669.39     97.23 o
   9  12  -5      118.08       40.49     60.73 o
  10  12  -5     2450.50     2427.75    293.89 o
   1  13  -5      550.89      567.03     47.30 o
   2  13  -5      832.49      903.96     69.61 o
   3  13  -5      117.46      114.14     45.66 o
   4  13  -5     1265.38     1375.83    112.86 o
   5  13  -5     1751.87     1849.10    133.81 o
   6  13  -5      105.10       85.75     42.88 o
   7  13  -5      461.70      581.45     83.10 o
   8  13  -5       24.45        0.00     60.32 o
   9  13  -5      812.53      564.62     97.38 o
   5  14  -5      252.25      254.26     42.39 o
   0   0  -4   138551.97   146480.81   7339.92 o
   2   0  -4     6803.70     6629.32    245.08 o
   4   0  -4    22576.46    21580.84    767.00 o
   6   0  -4     2998.97     2786.92    182.47 o
   8   0  -4     2413.06     2212.53    174.77 o
  10   0  -4     2494.07     2278.22    214.52 o
  12   0  -4     2505.23     2502.31    343.57 o
   1   1  -4    14675.84    15029.41    384.62 o
   2   1  -4     6966.69     7585.13    230.99 o
   3   1  -4     3881.35     4027.25    131.49 o
   4   1  -4    10666.09    10670.37    270.62 o
   5   1  -4    10028.32     9961.85    303.03 o
   6   1  -4     9677.77     9453.89    292.63 o
   7   1  -4      284.44      304.20     21.52 o
   8   1  -4    10253.73     9390.76    435.52 o
   9   1  -4      240.84      230.44     25.09 o
  10   1  -4     4300.99     4249.58    218.49 o
  11   1  -4      616.94      477.62     54.42 o
  12   1  -4     1173.17     1024.77     94.11 o
   0   2  -4     5536.90     5392.20    196.65 o
   1   2  -4      415.18      489.63     28.22 o
   2   2  -4     4261.31     4063.51    113.30 o
   3   2  -4     2281.96     2491.54     77.98 o
   4   2  -4     4630.73     4617.93    141.55 o
   5   2  -4     8895.72     9030.20    304.99 o
   6   2  -4      238.08      242.94     17.14 o
   7   2  -4     6177.59     6379.68    189.25 o
   8   2  -4     1471.74     1518.90     60.13 o
   9   2  -4     5493.36     5608.84    221.38 o
  10   2  -4      948.09      943.00     55.03 o
  11   2  -4     1019.43     1000.07     58.92 o
  12   2  -4      206.97      116.82     48.49 o
  14   2  -4        8.87       22.25     22.25 o
   1   3  -4    17502.95    17387.49    407.97 o
   2   3  -4       17.37       57.32     26.60 o
   3   3  -4     6430.98     6427.72    150.59 o
   4   3  -4      975.94     1075.00     34.74 o
   5   3  -4     2561.85     2505.61     65.72 o
   6   3  -4     1114.33     1172.64     52.03 o
   7   3  -4      447.57      448.33     22.28 o
   8   3  -4      227.12      237.79     27.54 o
   9   3  -4     2914.38     1918.60   1120.87 o
  10   3  -4       64.64       13.12     28.06 o
  11   3  -4     1812.38     1719.93    124.65 o
  12   3  -4       31.89       48.73     21.85 o
  13   3  -4      353.10      324.96     38.08 o
  14   3  -4      101.33      173.04     86.53 o
   0   4  -4     5621.96     5620.46    207.70 o
   1   4  -4     1292.91     1370.69     43.78 o
   2   4  -4      165.02      196.06     16.96 o
   3   4  -4     6265.32     6484.41    148.97 o
   4   4  -4     7534.20     7646.27    182.27 o
   5   4  -4     4934.94     5018.13    124.94 o
   6   4  -4      466.87      474.86     22.15 o
   7   4  -4     5462.33     5486.51    165.67 o
   8   4  -4      556.48      442.16     32.25 o
   9   4  -4     5322.86     5597.04    324.14 o
  10   4  -4      192.27      200.39     21.58 o
  11   4  -4     1906.26     1922.53     81.20 o
  12   4  -4        8.63        9.43     39.30 o
  13   4  -4     1155.61     1183.80    156.43 o
  14   4  -4       14.21       85.03    106.29 o
   1   5  -4     6283.22     6266.49    143.31 o
   2   5  -4      673.02      751.90     24.57 o
   3   5  -4      972.99      991.64     34.55 o
   4   5  -4     2930.77     2737.03     77.40 o
   5   5  -4     2751.44     2680.69     75.06 o
   6   5  -4     5347.43     5327.98    154.87 o
   7   5  -4       30.68       24.30     15.67 o
   8   5  -4     9438.26    10164.96    270.50 o
   9   5  -4       40.91       26.36     40.58 o
  10   5  -4     2612.49     2535.11    149.05 o
  11   5  -4      579.69      628.16    113.79 o
  12   5  -4     1124.65     1056.88     88.60 o
  13   5  -4      473.94      371.38     87.41 o
  14   5  -4      774.08      749.84    125.02 o
   0   6  -4    31581.64    35640.97   1614.62 o
   1   6  -4      271.98      202.82     33.81 o
   2   6  -4     4915.98     4891.10    106.70 o
   3   6  -4     1370.16     1465.20     43.11 o
   4   6  -4    14295.11    14767.39    312.59 o
   5   6  -4      345.33      352.54     24.31 o
   6   6  -4      458.78      431.51     51.52 o
   7   6  -4      740.18      739.09     39.96 o
   8   6  -4     1512.90     1544.91     65.10 o
   9   6  -4       60.98       64.68     36.58 o
  10   6  -4      139.82      151.51     50.51 o
  11   6  -4      289.47      242.94     39.12 o
  12   6  -4     1357.57     1429.01    287.62 o
  13   6  -4       61.19      106.57     63.94 o
  14   6  -4      853.06      916.23    142.60 o
   1   7  -4     8525.44     8928.79    731.59 o
   2   7  -4      362.22      369.95     52.24 o
   3   7  -4     5198.99     5380.70    171.83 o
   4   7  -4     2545.14     2455.64     69.56 o
   5   7  -4     4788.65     4631.78    145.75 o
   6   7  -4      758.06      771.26     38.18 o
   7   7  -4      391.66      368.54     52.14 o
   8   7  -4     1900.04     1914.08     86.55 o
   9   7  -4      183.39      140.06     21.47 o
  10   7  -4     2508.99     2397.62    153.54 o
  11   7  -4     1158.88     1106.89     93.25 o
  12   7  -4      758.62      559.17    134.22 o
  13   7  -4       88.43       41.51     83.04 o
   0   8  -4      943.54      874.87     93.78 o
   1   8  -4      654.95      695.51     82.66 o
   2   8  -4       33.87       51.09     17.70 o
   3   8  -4     1073.72     1071.64     52.47 o
   4   8  -4     1242.32     1316.00     72.07 o
   5   8  -4    10111.28    10964.37    290.90 o
   6   8  -4      167.21      158.06     31.80 o
   7   8  -4     2717.21     2942.07     99.56 o
   8   8  -4       58.93       43.42     20.07 o
   9   8  -4     4331.37     4527.04    211.86 o
  10   8  -4       21.01        9.33     46.91 o
  11   8  -4      215.83      119.88     57.09 o
  12   8  -4       33.15       84.21     63.16 o
  13   8  -4      751.05      726.95    121.21 o
   1   9  -4    13096.93    13211.24    610.68 o
   2   9  -4     1192.90     1327.28     99.99 o
   3   9  -4     2404.57     2545.59     97.08 o
   4   9  -4      423.42      406.06     36.19 o
   5   9  -4     3179.73     3210.59     99.49 o
   6   9  -4       29.53        0.00     14.65 o
   7   9  -4      149.03      111.73     16.63 o
   8   9  -4       12.07       14.41     20.71 o
   9   9  -4      318.82      285.66     39.64 o
  10   9  -4      123.66      118.65     57.77 o
  11   9  -4     1266.41     1382.29    149.03 o
  12   9  -4        9.50     -102.13     81.71 o
   0  10  -4     7106.48     7302.23    483.66 o
   1  10  -4      402.49      312.71     85.30 o
   2  10  -4      315.71      308.19     23.97 o
   3  10  -4     3523.03     3824.81    169.57 o
   4  10  -4     3956.54     4260.93    203.91 o
   5  10  -4     2704.08     3008.15    187.06 o
   6  10  -4      137.59      164.49     29.71 o
   7  10  -4     2590.35     2496.92     99.09 o
   8  10  -4       51.07       23.14     18.74 o
   9  10  -4     2624.27     2741.57    175.59 o
  10  10  -4      515.70      492.91     85.77 o
  11  10  -4      867.78      761.99    123.63 o
  12  10  -4      160.24       79.19     59.38 o
   1  11  -4      762.82      640.15     64.67 o
   2  11  -4      868.73      934.02     61.70 o
   3  11  -4      448.32      421.61     36.84 o
   4  11  -4     2684.02     2725.32    129.33 o
   5  11  -4      484.23      463.71     44.03 o
   6  11  -4     4192.76     4311.65    429.98 o
   7  11  -4       64.11       39.10     27.09 o
   8  11  -4     4775.96     5041.63    269.92 o
   9  11  -4      192.13      172.50     64.69 o
  10  11  -4     1424.16     1449.98    207.27 o
  11  11  -4      148.00       99.56     79.66 o
   0  12  -4     9308.82     9585.01    823.11 o
   1  12  -4       56.36       51.28     36.26 o
   2  12  -4     1129.93     1210.82     79.08 o
   3  12  -4      512.29      499.85     41.29 o
   4  12  -4     3097.45     3277.93    354.98 o
   5  12  -4      643.65      624.69     67.97 o
   6  12  -4      156.87      105.41     33.12 o
   7  12  -4      951.02      956.36     77.27 o
   8  12  -4      213.96      149.16     31.09 o
   9  12  -4      350.48      298.94     65.67 o
  10  12  -4      203.44       79.92     59.94 o
   2  13  -4      473.08      456.10     72.04 o
   3  13  -4      605.33      655.49     70.28 o
   4  13  -4      752.31      768.15    124.60 o
   5  13  -4     1470.29     1368.59    132.31 o
   6  13  -4      230.95      159.85     31.55 o
   7  13  -4      121.58      107.51     45.61 o
   8  13  -4      383.13      353.59     62.43 o
   9  13  -4      147.81      219.88     79.96 o
   2  14  -4        6.18       22.82     45.63 o
   3  14  -4      330.85      377.87     66.71 o
   7  14  -4      814.58      869.45    103.59 o
   8  14  -4       75.86       59.76     59.76 o
   2   0  -3     4739.17     5427.21    176.16 o
   4   0  -3    10490.77    10089.90    527.81 o
   6   0  -3    38094.32    37416.79   2111.60 o
   8   0  -3     6723.16     6745.26    404.72 o
  10   0  -3    11308.66    11615.70    570.45 o
  12   0  -3     1248.35     1146.44     99.78 o
   0   1  -3      517.56      560.61     28.92 o
   1   1  -3    52141.50    53772.44   1432.31 o
   2   1  -3     6816.89     6725.51    185.17 o
   3   1  -3     1131.23     1018.09     39.58 o
   4   1  -3     7751.38     7496.27    164.48 o
   5   1  -3    10700.20    10942.50    281.12 o
   6   1  -3     2607.52     2528.03    136.16 o
   7   1  -3     2400.69     2149.53     89.51 o
   8   1  -3      803.82      786.59     38.16 o
   9   1  -3     6175.95     5935.67    220.23 o
  10   1  -3      519.20      459.19     34.97 o
  11   1  -3     1768.19     1664.31    125.00 o
  12   1  -3      353.01      268.80     28.71 o
  13   1  -3      847.65      895.55    117.89 o
  14   1  -3     1296.95     1418.31    135.54 o
  15   1  -3       53.20       63.69     42.47 o
   1   2  -3    19656.43    19151.84    452.64 o
   2   2  -3     5488.31     5539.35    145.18 o
   3   2  -3    10104.64    10125.69    226.12 o
   4   2  -3      323.02      348.37     16.86 o
   5   2  -3      920.74      831.53     32.82 o
   6   2  -3      660.21      639.83     31.80 o
   7   2  -3     1866.25     1883.05     71.59 o
   8   2  -3       31.06       47.68     24.61 o
   9   2  -3      255.21      241.31     23.33 o
  10   2  -3     2971.97     3113.26    123.63 o
  11   2  -3     1525.44     1138.34    401.07 o
  12   2  -3      584.23      278.80    293.73 o
  13   2  -3      541.53      570.06    118.26 o
  14   2  -3      334.87      367.43     39.58 o
  15   2  -3      992.27     1173.92    146.83 o
   0   3  -3     3676.63     3607.35    125.57 o
   1   3  -3     3827.30     3668.31     91.78 o
   2   3  -3     1667.56     1725.93     51.02 o
   3   3  -3      488.28      533.40     18.71 o
   4   3  -3     7996.71     8357.11    228.51 o
   5   3  -3    23740.35    23665.16    551.28 o
   6   3  -3     1083.85     1032.05     39.37 o
   7   3  -3     8126.89     8553.19    222.91 o
   8   3  -3      231.63      214.10     26.54 o
   9   3  -3     6781.65     6660.78    286.97 o
  10   3  -3      340.96      379.71     81.37 o
  11   3  -3     1527.11     1601.90     66.43 o
  12   3  -3       28.41       19.32     15.29 o
  13   3  -3      267.59      266.22     32.55 o
  14   3  -3       36.84        0.00     87.08 o
  15   3  -3      772.25      888.81    144.75 o
   1   4  -3    13018.51    12888.26    315.34 o
   2   4  -3     8393.80     8383.07    165.58 o
   3   4  -3    12049.29    11729.93    236.60 o
   4   4  -3     3027.19     3005.91     67.71 o
   5   4  -3     5145.62     5147.50    140.41 o
   6   4  -3     4274.55     4329.97    115.24 o
   7   4  -3      483.31      517.15     35.43 o
   8   4  -3      382.98      414.80     30.78 o
   9   4  -3      773.89      800.87     58.42 o
  10   4  -3     2201.78     1979.31    160.63 o
  11   4  -3      851.37      728.49     53.12 o
  12   4  -3       85.87       83.36     33.68 o
  13   4  -3      993.55     1032.13    134.72 o
  14   4  -3      120.04       21.37     64.10 o
  15   4  -3      951.74      975.56    122.05 o
   0   5  -3    31961.01    31399.68   1645.82 o
   1   5  -3     4216.50     4644.57    147.04 o
   2   5  -3    25637.98    25242.07    720.01 o
   3   5  -3     4092.20     4229.42    122.55 o
   4   5  -3     7520.91     7681.76    170.42 o
   5   5  -3     4928.24     4831.76    123.93 o
   6   5  -3     2605.99     2590.41     70.46 o
   7   5  -3     2767.42     2708.78     96.93 o
   8   5  -3      147.27      163.31     47.15 o
   9   5  -3     2517.53     2554.85    122.52 o
  10   5  -3     1270.98     1188.00     80.03 o
  11   5  -3     1288.43     1252.95     99.72 o
  12   5  -3      732.37      635.53     73.17 o
  13   5  -3      276.00      372.94     87.77 o
  14   5  -3     2061.32     2218.06    251.38 o
   1   6  -3     3260.91     3176.32    165.64 o
   2   6  -3     3863.65     3970.90    112.72 o
   3   6  -3      732.69      682.85     32.96 o
   4   6  -3     5205.53     5273.90    115.95 o
   5   6  -3      849.27      876.10     45.50 o
   6   6  -3    27063.30    27361.90    594.93 o
   7   6  -3       89.29       56.38     14.99 o
   8   6  -3     3978.84     4033.47    137.25 o
   9   6  -3      169.23      142.98     74.92 o
  10   6  -3     7564.83     7966.73    427.37 o
  11   6  -3       44.99       59.92     50.83 o
  12   6  -3      272.89      183.17     55.09 o
  13   6  -3      103.76      149.97     64.28 o
  14   6  -3      797.17      859.59    143.35 o
   0   7  -3     8230.34     8501.16    432.47 o
   1   7  -3     4183.57     4322.89    174.52 o
   2   7  -3     5252.18     5392.78    214.81 o
   3   7  -3     1209.58     1295.62     69.82 o
   4   7  -3     6467.03     6673.91    179.78 o
   5   7  -3     3245.31     3440.11    121.31 o
   6   7  -3       38.35       46.11     12.89 o
   7   7  -3     1588.04     1553.07     53.27 o
   8   7  -3      569.78      539.72     29.90 o
   9   7  -3     2793.91     2786.31    146.37 o
  10   7  -3     1019.84      881.78    126.00 o
  11   7  -3     1226.80     1259.24    106.29 o
  12   7  -3       16.30      -26.66     36.82 o
  13   7  -3      505.78      376.30     83.66 o
  14   7  -3      390.03      299.97    120.00 o
   1   8  -3     6123.55     6136.00    201.38 o
   2   8  -3     1943.22     1805.43     88.05 o
   3   8  -3     3672.86     3892.79    132.05 o
   4   8  -3     1285.33     1307.73     50.88 o
   5   8  -3     1040.08     1054.25     43.86 o
   6   8  -3      384.14      321.75     28.07 o
   7   8  -3     1222.87     1152.91     49.51 o
   8   8  -3       82.23       86.65     15.54 o
   9   8  -3      315.71      303.13     36.30 o
  10   8  -3      581.33      563.34    130.31 o
  11   8  -3      108.31       96.39     71.35 o
  12   8  -3       13.70       10.89     46.16 o
  13   8  -3      281.08      224.24    101.94 o
   0   9  -3      643.73      576.35     60.70 o
   1   9  -3     2846.38     2630.36     86.71 o
   2   9  -3       79.09       79.42     17.19 o
   3   9  -3     1201.82     1239.44     58.76 o
   4   9  -3     1006.55      969.48     45.82 o
   5   9  -3     6425.87     6519.32    189.92 o
   6   9  -3      236.65      234.08     47.94 o
   7   9  -3     1602.65     1654.48     58.21 o
   8   9  -3      240.64      244.14     27.04 o
   9   9  -3     2775.85     2797.25    121.43 o
  10   9  -3       59.09       68.06     45.37 o
  11   9  -3      679.71      693.59     86.81 o
  13   9  -3      360.19      377.21     99.30 o
   1  10  -3     3324.26     3179.04    120.42 o
   2  10  -3     1262.86     1162.39     53.18 o
   3  10  -3     4978.49     5031.84    227.75 o
   4  10  -3      167.73      230.58     27.60 o
   5  10  -3     1796.69     1740.04     71.94 o
   6  10  -3     2279.53     2288.79     93.77 o
   7  10  -3      438.12      393.16     34.75 o
   8  10  -3      274.01      227.33     25.30 o
   9  10  -3      245.67      266.91     47.82 o
  10  10  -3     2121.99     2325.55    168.41 o
  11  10  -3      205.08      168.50     84.26 o
  12  10  -3      260.35      261.92    120.91 o
   0  11  -3     9712.20     9975.50    633.10 o
   1  11  -3      123.85      141.97     22.08 o
   2  11  -3     6254.45     6562.21    235.18 o
   3  11  -3       33.89       21.38     20.17 o
   4  11  -3     2382.30     2453.26     92.23 o
   5  11  -3      764.79      770.96     47.39 o
   6  11  -3     1053.26      914.33     73.43 o
   7  11  -3       76.55       96.56     22.66 o
   8  11  -3      167.83      196.04     21.98 o
   9  11  -3      116.47      112.05     38.82 o
  10  11  -3      346.32      341.83     85.49 o
  11  11  -3      465.56      632.83    122.55 o
   1  12  -3     1290.33     1261.66     78.84 o
   2  12  -3      352.38      315.42     47.06 o
   3  12  -3     1513.17     1491.27    104.30 o
   4  12  -3     1066.02     1023.74     72.00 o
   5  12  -3      397.27      426.61     81.72 o
   6  12  -3     4476.05     4712.58    256.69 o
   7  12  -3       19.41        4.57     20.66 o
   8  12  -3      886.96      831.06     51.37 o
   9  12  -3      289.14      296.56     51.20 o
   1  13  -3     1418.00     1409.92    148.53 o
   2  13  -3      487.71      391.43     51.73 o
   3  13  -3      184.99      182.03     30.97 o
   4  13  -3      915.02      956.95    101.93 o
   5  13  -3     2582.72     2835.02    156.56 o
   6  13  -3      219.47      166.17     35.13 o
   7  13  -3      332.53      403.36     61.65 o
   8  13  -3       13.23      -89.91     59.94 o
   9  13  -3     1066.03     1078.97    145.38 o
   2  14  -3      333.59      321.78     68.96 o
   3  14  -3      849.83      871.05     81.08 o
   4  14  -3       35.98       44.85     47.57 o
   5  14  -3      123.94       48.28     36.61 o
   6  14  -3      177.27      174.33     65.38 o
   7  14  -3      143.65      149.09    106.49 o
   8  14  -3      104.41       41.47     82.94 o
   4  15  -3      477.51      535.19    107.05 o
   5  15  -3     3188.64     3607.71    379.99 o
   6  15  -3       43.92      165.77     82.89 o
   2   0  -2    17137.87    16429.49    598.97 o
   4   0  -2    22596.04    21399.01   1541.66 o
   6   0  -2     4335.48     4724.74    245.26 o
   8   0  -2      363.62      367.63     27.42 o
  10   0  -2     1832.91     1825.27     98.38 o
  12   0  -2     3964.78     4193.84    249.67 o
  14   0  -2     2567.19     3051.10    363.11 o
   1   1  -2    18158.71    18586.12    517.68 o
   2   1  -2    12744.54    12904.35    306.08 o
   3   1  -2     3433.07     3167.61     78.65 o
   4   1  -2    20097.00    19502.79    465.23 o
   5   1  -2    17270.27    16074.30    461.47 o
   6   1  -2    10755.06     9727.69    313.79 o
   7   1  -2       47.56       41.95     19.94 o
   8   1  -2     7833.03     7520.67    213.21 o
   9   1  -2      321.38      310.03     33.52 o
  10   1  -2     3407.04     3416.91    141.27 o
  11   1  -2     1488.79     1566.32     83.75 o
  12   1  -2     1045.94      997.85     61.89 o
  13   1  -2      144.14      225.06     42.23 o
  14   1  -2      354.33      377.00     34.48 o
  15   1  -2     1217.85     1345.06     93.95 o
   0   2  -2     4327.09     4362.83    264.20 o
   1   2  -2      612.85      725.62     20.41 o
   2   2  -2     1136.82     1175.04     35.62 o
   3   2  -2     6642.06     6536.72    163.57 o
   4   2  -2     7442.90     6999.89    442.27 o
   5   2  -2    15025.34    15739.31    441.10 o
   6   2  -2       13.46       32.66     23.08 o
   7   2  -2     2819.06     2270.18    627.75 o
   8   2  -2      972.02      745.55    269.54 o
   9   2  -2     8275.17     7067.15   2069.10 o
  10   2  -2     1379.30      855.40    444.14 o
  11   2  -2     1278.80      898.08    280.15 o
  12   2  -2       49.87       45.45     18.93 o
  13   2  -2     1945.32     2085.47    122.83 o
  14   2  -2       93.34       84.75     55.01 o
  15   2  -2       11.83      -36.21     39.27 o
   1   3  -2     9996.31     9783.49    245.13 o
   2   3  -2     2612.31     2475.77     53.02 o
   3   3  -2     3473.58     3399.53    105.89 o
   4   3  -2     1413.43     1439.60     36.88 o
   5   3  -2     7431.27     7691.33    156.87 o
   6   3  -2      271.70      288.38     19.67 o
   7   3  -2      152.41      166.79     15.49 o
   8   3  -2      250.01      267.35     24.14 o
   9   3  -2     4255.73     4215.92    119.83 o
  10   3  -2       47.34       68.77     17.23 o
  11   3  -2     2645.34     2761.67    117.98 o
  12   3  -2      100.85      133.11     15.59 o
  13   3  -2      539.97      639.61     30.81 o
  14   3  -2        0.59      -21.78     87.14 o
  15   3  -2     1396.96     1801.07    207.23 o
   0   4  -2     2933.16     2913.93    187.01 o
   1   4  -2      665.14      626.79     24.14 o
   2   4  -2     2056.49     2225.06     62.22 o
   3   4  -2     6976.00     7585.54    171.53 o
   4   4  -2     5761.30     5740.73    129.02 o
   5   4  -2     6856.93     6383.69    135.06 o
   6   4  -2     1524.37     1533.62     44.16 o
   7   4  -2     7863.38     8219.41    156.48 o
   8   4  -2      142.73      148.32     23.22 o
   9   4  -2     4821.33     4859.05    158.28 o
  10   4  -2      103.36      133.36     63.10 o
  11   4  -2     2253.20     2365.55    141.32 o
  12   4  -2       18.46       48.00     33.94 o
  13   4  -2     1614.63     1796.37    157.47 o
  14   4  -2       56.10      149.68    106.92 o
  15   4  -2        7.17     -122.12    101.78 o
   1   5  -2     1211.35     1135.99     41.42 o
   2   5  -2     5188.08     5475.11    149.99 o
   3   5  -2     5369.95     5384.38    129.70 o
   4   5  -2     7498.44     7851.91    198.65 o
   5   5  -2     5905.59     5812.07    143.14 o
   6   5  -2     8096.52     8243.83    172.78 o
   7   5  -2      261.56      282.29     29.98 o
   8   5  -2    10261.64    10484.88    301.52 o
   9   5  -2      322.22      284.52     34.64 o
  10   5  -2     3569.57     3719.40    153.42 o
  11   5  -2      536.91      590.88     59.11 o
  12   5  -2     1431.43     1517.83    116.70 o
  13   5  -2      150.27      131.95     65.98 o
  14   5  -2     1181.20     1404.77    167.93 o
   0   6  -2    80100.75    78753.80   2360.68 o
   1   6  -2      356.02      335.90     17.19 o
   2   6  -2     2778.18     2786.58     99.20 o
   3   6  -2     1000.65      990.41     33.82 o
   4   6  -2    18383.63    19324.85    482.92 o
   5   6  -2     1519.16     1534.69     57.45 o
   6   6  -2       20.99       74.34     26.89 o
   7   6  -2      866.62      801.05     34.69 o
   8   6  -2     3776.56     3635.47    144.49 o
   9   6  -2      477.92      492.19     35.35 o
  10   6  -2      719.24      696.72     52.19 o
  11   6  -2      483.84      401.69     41.77 o
  12   6  -2     2075.26     2132.09    161.64 o
  13   6  -2       43.78       86.16     64.61 o
  14   6  -2     1779.85     1993.54    205.90 o
   1   7  -2     7342.79     7129.91    184.01 o
   2   7  -2     1679.63     1797.65     57.29 o
   3   7  -2     9650.23    10070.26    366.59 o
   4   7  -2     3782.56     3998.42    118.30 o
   5   7  -2     8180.17     8263.77    228.46 o
   6   7  -2      432.20      434.94     21.69 o
   7   7  -2      305.74      256.35     37.96 o
   8   7  -2     2132.63     2159.44     80.47 o
   9   7  -2       87.46      119.20     29.88 o
  10   7  -2     2064.39     2236.73     96.61 o
  11   7  -2     1642.35     1620.10     90.17 o
  12   7  -2      830.52      653.96    120.69 o
  13   7  -2      148.94      210.92     84.39 o
  14   7  -2      283.57      281.92     80.57 o
   0   8  -2       87.75      100.23     31.07 o
   1   8  -2       73.88       47.69     15.90 o
   2   8  -2      175.28      203.16     36.53 o
   3   8  -2      916.45      824.09     39.92 o
   4   8  -2     2416.13     2499.83    113.49 o
   5   8  -2     7060.77     7388.86    236.47 o
   6   8  -2      695.90      692.29     49.79 o
   7   8  -2     4832.92     5267.69    153.61 o
   8   8  -2       68.65       21.30     22.89 o
   9   8  -2     3393.54     3369.24    157.06 o
  10   8  -2       40.00       72.82     28.49 o
  11   8  -2      173.51      145.04     35.20 o
  12   8  -2       32.21       22.01     36.48 o
  13   8  -2      822.52      763.77    123.97 o
   1   9  -2    12318.69    12516.32    295.66 o
   2   9  -2      656.99      565.88     30.10 o
   3   9  -2     2954.82     3106.32    147.26 o
   4   9  -2      465.38      467.68     48.39 o
   5   9  -2     4093.42     4223.06    147.21 o
   6   9  -2      654.01      646.56     37.66 o
   7   9  -2      170.56      128.08     28.41 o
   8   9  -2       62.83       81.29     37.78 o
   9   9  -2      610.35      579.16     45.24 o
  10   9  -2      164.35      179.82     43.18 o
  11   9  -2     1897.73     1763.53    161.65 o
  12   9  -2       13.40       48.26     50.67 o
  13   9  -2      503.46      484.11    121.07 o
   0  10  -2     9068.85     9491.92    499.15 o
   1  10  -2     1194.04     1142.05     51.73 o
   2  10  -2       73.03       77.85     15.89 o
   3  10  -2     5679.90     6223.36    217.43 o
   4  10  -2     4786.86     4993.93    225.69 o
   5  10  -2     3637.49     3936.43    139.13 o
   6  10  -2      175.96      160.26     27.77 o
   7  10  -2     3145.94     3156.06    117.69 o
   8  10  -2      129.14      178.93     35.70 o
   9  10  -2     3697.64     4125.67    183.97 o
  10  10  -2      449.11      469.38     68.71 o
  11  10  -2     1071.42     1119.41     98.90 o
  12  10  -2       60.60       44.11     49.39 o
   1  11  -2     1093.43     1086.60     59.72 o
   2  11  -2      696.42      716.21     43.50 o
   3  11  -2      534.14      511.43     41.69 o
   4  11  -2     3140.86     3059.80    118.80 o
   5  11  -2      720.49      762.74     60.47 o
   6  11  -2     5445.92     5681.49    241.29 o
   7  11  -2       28.05        8.74     20.54 o
   8  11  -2     4846.72     5413.17    409.24 o
   9  11  -2       91.84      126.27     54.56 o
  10  11  -2     1023.84      986.56    100.90 o
  11  11  -2      453.43      453.07     74.48 o
  12  11  -2      478.26      572.10     99.11 o
   0  12  -2     7917.24     7932.66    398.30 o
   1  12  -2      139.65       93.07     28.27 o
   2  12  -2     1499.24     1516.89     64.49 o
   3  12  -2      466.11      430.10     62.42 o
   4  12  -2     3798.80     3930.19    157.20 o
   5  12  -2      109.99       80.90     31.82 o
   6  12  -2        6.24       24.40     20.03 o
   7  12  -2      391.79      280.09     35.40 o
   8  12  -2      134.76       44.85     47.54 o
   9  12  -2      439.08      360.59     74.91 o
  10  12  -2       48.08       32.07     45.35 o
  11  12  -2      577.10      740.35     92.87 o
   1  13  -2     1494.44     1351.91     75.82 o
   2  13  -2      247.11      212.81     98.96 o
   3  13  -2      957.37      826.88     86.34 o
   4  13  -2      800.89      804.38     64.31 o
   5  13  -2     1653.54     1448.79    123.28 o
   6  13  -2       29.59       14.00     21.27 o
   7  13  -2       17.13        4.43     25.39 o
   8  13  -2       91.03      113.85     51.91 o
   9  13  -2      350.47      406.94    128.51 o
  10  13  -2      236.16      340.03     92.04 o
   0  14  -2      321.47      212.25     70.75 o
   1  14  -2       26.66      -31.35     21.01 o
   2  14  -2       26.64      -47.04     70.55 o
   3  14  -2      124.74      116.66     46.67 o
   4  14  -2      147.78      200.85     55.32 o
   5  14  -2      933.75      783.51     86.42 o
   6  14  -2       38.56       20.38     34.03 o
   7  14  -2      539.25      403.96     75.64 o
   8  14  -2       22.39      -63.53     63.53 o
   9  14  -2     1331.84     1497.72    184.70 o
   1  15  -2     2399.41     2288.09    173.66 o
   2  15  -2      189.23      245.15     66.87 o
   3  15  -2      450.79      398.04    110.58 o
   4  15  -2      112.41      166.03     65.28 o
   5  15  -2     1496.15     1545.27    138.60 o
   6  15  -2       30.61      148.02     63.44 o
   7  15  -2       17.58      -41.38    103.46 o
   0  16  -2     4213.91     4744.43    593.39 o
   1  16  -2       77.41       84.75     84.75 o
   2  16  -2      289.42      189.96     84.43 o
   3  16  -2      675.73      711.93    125.67 o
   4  16  -2     1975.53     2525.22    289.93 o
   5  16  -2      551.99      509.90    122.39 o
   1  17  -2       28.34       20.05     60.17 o
   2  17  -2       37.06       59.93     59.93 o
   2   0  -1     6223.88     6138.10    235.25 o
   4   0  -1     2829.08     2963.36    111.77 o
   6   0  -1    42026.28    40029.12   1412.23 o
   8   0  -1     3851.58     3701.06    251.23 o
  10   0  -1    10355.65    10689.91    464.31 o
  12   0  -1      667.21      673.70     47.13 o
  14   0  -1     2641.83     3143.84    198.74 o
   2   1  -1    16244.04    15574.36    375.26 o
   3   1  -1     3313.05     3388.12     71.07 o
   4   1  -1     8929.42     8760.70    197.05 o
   5   1  -1    15296.79    15027.92    312.19 o
   6   1  -1     1434.67     1420.36     36.53 o
   7   1  -1     1042.74     1037.44     32.51 o
   8   1  -1      922.60      893.76     31.05 o
   9   1  -1     8348.65     8236.51    311.24 o
  10   1  -1      287.57      265.32     17.81 o
  11   1  -1     3807.29     3902.56    147.75 o
  12   1  -1      140.97      146.04     17.91 o
  13   1  -1      358.25      395.55     29.76 o
  14   1  -1     1607.01     1848.07     88.17 o
  15   1  -1       49.92       80.50     54.13 o
   1   2  -1    29863.03    29385.37    982.33 o
   2   2  -1     1021.09     1012.74     29.80 o
   3   2  -1    10893.22     9704.52    721.25 o
   4   2  -1      286.84      249.32     17.64 o
   5   2  -1     7098.17     6964.65    150.96 o
   6   2  -1      442.86      392.36     19.90 o
   7   2  -1     3149.12     3256.97     85.83 o
   8   2  -1     1350.48     1276.43     45.31 o
   9   2  -1      417.84      417.24     27.47 o
  10   2  -1     2385.97     1969.52    293.13 o
  11   2  -1     1409.49     1198.61    221.25 o
  12   2  -1      226.43      177.66     51.87 o
  13   2  -1     1013.97     1058.05     77.19 o
  14   2  -1      228.42      270.90     22.89 o
  15   2  -1     1263.41     1354.14    116.39 o
   0   3  -1     1539.81     1432.76     77.59 o
   1   3  -1     4798.04     4694.11    113.77 o
   2   3  -1     2063.77     2004.34     90.63 o
   3   3  -1     4284.70     4688.81    119.70 o
   4   3  -1      702.51      605.74     19.19 o
   5   3  -1    17538.98    17128.64    273.31 o
   6   3  -1      207.31      186.65     18.91 o
   7   3  -1     7357.63     7148.80    123.09 o
   8   3  -1      317.63      343.36     28.17 o
   9   3  -1     7723.49     7552.19    175.97 o
  10   3  -1      833.71      861.56     31.80 o
  11   3  -1     1073.99     1052.21     63.16 o
  12   3  -1      174.70      179.65     20.66 o
  13   3  -1       85.85      101.60     19.16 o
  14   3  -1       64.81       87.73     43.87 o
  15   3  -1      728.64      693.77    168.32 o
   1   4  -1    24094.09    23602.77    528.50 o
   2   4  -1     5227.87     4952.50    122.51 o
   3   4  -1    19614.11    19511.36    547.29 o
   4   4  -1     8471.45     8655.98    204.11 o
   5   4  -1     7573.81     7688.70    181.00 o
   6   4  -1     3488.52     3592.65    104.85 o
   7   4  -1     1318.79     1381.27     65.14 o
   8   4  -1      395.11      425.44     32.08 o
   9   4  -1      983.45      889.77     44.76 o
  10   4  -1     4429.19     4431.33    155.55 o
  11   4  -1     1784.80     1721.51     94.29 o
  12   4  -1       80.77       47.87     27.64 o
  13   4  -1     1062.18      852.70    134.72 o
  14   4  -1       77.67       21.36     64.06 o
  15   4  -1     1549.90     1687.11    142.13 o
   0   5  -1    50285.75    50587.74   1504.53 o
   1   5  -1    11611.31    11993.74    257.91 o
   2   5  -1    29423.30    28853.95    714.93 o
   3   5  -1     2817.83     2945.58    112.88 o
   4   5  -1     6989.74     6735.36    166.31 o
   5   5  -1     5670.05     5666.41    158.47 o
   6   5  -1      632.49      673.19     39.60 o
   7   5  -1     2436.42     2380.14     88.13 o
   8   5  -1      233.36      226.05     29.08 o
   9   5  -1     3445.74     3481.08    109.59 o
  10   5  -1     1165.39     1147.76     52.78 o
  11   5  -1     1471.00     1480.88     83.52 o
  12   5  -1      940.83      979.18     57.84 o
  13   5  -1      236.79      132.32     88.21 o
  14   5  -1     2772.25     2897.01    273.51 o
  15   5  -1       91.74      120.19     53.77 o
   1   6  -1     1116.32     1191.69     51.24 o
   2   6  -1     6499.13     6419.37    137.90 o
   3   6  -1      384.16      476.00     18.71 o
   4   6  -1     6609.53     7102.11    260.67 o
   5   6  -1     1904.37     1990.08     94.34 o
   6   6  -1    32293.28    32326.05    797.08 o
   7   6  -1      405.55      363.68     34.40 o
   8   6  -1     5953.65     6337.95    172.78 o
   9   6  -1      543.61      516.14     43.22 o
  10   6  -1     6087.83     6487.34    208.50 o
  11   6  -1        2.18        0.00     24.57 o
  12   6  -1      133.86      136.19     33.98 o
  13   6  -1       25.50        0.00     38.63 o
  14   6  -1     1497.01     1610.37    186.12 o
   0   7  -1     4913.88     4906.39    154.15 o
   1   7  -1     5651.15     5495.69    129.90 o
   2   7  -1     6940.60     6976.88    177.44 o
   3   7  -1       51.29       57.10     16.31 o
   4   7  -1     6177.76     6567.25    201.73 o
   5   7  -1     4872.15     5106.10    145.45 o
   6   7  -1      135.00      133.71     24.67 o
   7   7  -1      335.97      332.59     33.44 o
   8   7  -1        7.35        6.95     22.70 o
   9   7  -1     5285.19     5426.23    167.17 o
  10   7  -1      968.90      962.61     52.92 o
  11   7  -1     2467.99     2595.59    128.82 o
  12   7  -1       48.47      148.90     42.67 o
  13   7  -1      382.30      336.91     86.44 o
  14   7  -1      270.97      263.89    101.51 o
   1   8  -1     2398.80     2418.40     87.18 o
   2   8  -1     3133.04     3235.29     86.82 o
   3   8  -1     4304.49     4161.69    101.33 o
   4   8  -1      267.87      261.46     26.10 o
   5   8  -1      425.92      417.83     24.00 o
   6   8  -1      369.08      371.71     27.17 o
   7   8  -1     2021.70     2112.29     97.18 o
   8   8  -1      165.52      211.51     34.67 o
   9   8  -1      486.89      533.13     48.52 o
  10   8  -1      288.83      288.48     41.01 o
  11   8  -1      333.03      280.90     43.88 o
  12   8  -1       26.52       20.46     33.93 o
  13   8  -1      416.00      376.03     73.62 o
   0   9  -1      355.78      312.22     43.74 o
   1   9  -1     3920.57     3794.50    111.96 o
   2   9  -1      229.18      223.69     16.92 o
   3   9  -1     1768.27     1716.45     60.26 o
   4   9  -1     1291.24     1264.13     61.96 o
   5   9  -1     3996.51     4292.54    183.52 o
   6   9  -1      456.31      461.64     23.00 o
   7   9  -1     2907.42     2792.39    181.30 o
   8   9  -1       28.19      -17.33     30.01 o
   9   9  -1     3269.42     3445.67    244.39 o
  10   9  -1       46.87       37.06     25.89 o
  11   9  -1      549.67      533.43     63.42 o
  12   9  -1      293.56      427.04     60.94 o
  13   9  -1      609.36      512.90     72.07 o
   1  10  -1     2527.31     2536.94     86.48 o
   2  10  -1     2434.86     2352.28     79.34 o
   3  10  -1     5342.09     5185.24    145.28 o
   4  10  -1      600.99      614.38     33.11 o
   5  10  -1     2970.76     3085.49    106.36 o
   6  10  -1     2271.23     2291.21    102.26 o
   7  10  -1      228.71      226.94     21.40 o
   8  10  -1      173.71      142.52     31.81 o
   9  10  -1      212.12      224.55     73.93 o
  10  10  -1     2044.43     2106.13    141.95 o
  11  10  -1      255.42      218.55     53.18 o
  12  10  -1      289.79      336.22     59.46 o
   0  11  -1    11803.08    12352.74    453.56 o
   1  11  -1        2.34       20.01     16.19 o
   2  11  -1    11075.43    11306.11    325.57 o
   3  11  -1      145.54      136.77     20.67 o
   4  11  -1     3073.48     3017.75    105.04 o
   5  11  -1      111.47       53.24     20.12 o
   6  11  -1      196.03      227.78     42.45 o
   7  11  -1      206.00      155.74     15.57 o
   8  11  -1      492.29      423.50     73.46 o
   9  11  -1      111.37      247.66     55.14 o
  10  11  -1      227.90      225.20    112.60 o
  11  11  -1      501.22      539.76     76.23 o
  12  11  -1      769.97      809.03     98.33 o
   1  12  -1     1449.99     1362.36     64.61 o
   2  12  -1     1283.37     1255.39     60.29 o
   3  12  -1     2041.62     1938.18    110.39 o
   4  12  -1      694.59      637.63     43.65 o
   5  12  -1     1115.83     1087.81     77.00 o
   6  12  -1     6265.79     6790.53    327.37 o
   7  12  -1       11.63        0.00     14.70 o
   8  12  -1      903.29      856.41     80.30 o
   9  12  -1      293.78      340.26    113.42 o
  10  12  -1     2890.11     3305.87    391.62 o
  11  12  -1      335.05      339.01     84.95 o
   0  13  -1      627.46      521.92     77.07 o
   1  13  -1     1321.59     1296.09     65.91 o
   2  13  -1      642.53      610.12     51.65 o
   3  13  -1      195.10      176.26     28.67 o
   4  13  -1      967.41      825.13     69.59 o
   5  13  -1     2530.38     2543.02    138.35 o
   6  13  -1      221.09      259.49     37.08 o
   7  13  -1      739.30      663.53     53.18 o
   8  13  -1       31.79       22.54     67.62 o
   9  13  -1     1703.52     1720.33    196.04 o
  10  13  -1      293.31      251.25     83.76 o
   1  14  -1     2316.56     2554.45    149.83 o
   2  14  -1       93.21      142.82     50.49 o
   3  14  -1     1374.57     1296.79     85.74 o
   4  14  -1       76.13       79.67     38.99 o
   5  14  -1      165.46      132.82     35.42 o
   6  14  -1       99.55       45.42     45.42 o
   7  14  -1      200.50      265.24     66.31 o
   8  14  -1      100.42       64.53     64.53 o
   9  14  -1       10.30      104.19    104.19 o
   0  15  -1      104.99        0.00     45.54 o
   1  15  -1     1239.21     1389.67    144.70 o
   2  15  -1        9.72      -22.55     31.90 o
   3  15  -1        4.45      -11.16     31.57 o
   4  15  -1      175.99      133.11     66.56 o
   5  15  -1     3320.87     3813.71    393.31 o
   6  15  -1       17.01      128.71     85.81 o
   7  15  -1     1103.39      944.69    167.97 o
   1  16  -1     1167.73     1275.01    163.83 o
   2  16  -1      624.05      653.29     66.69 o
   3  16  -1     1635.56     1848.31    191.34 o
   4  16  -1      211.98      377.73    104.94 o
   5  16  -1      418.17      454.72    124.03 o
   6  16  -1     1286.00     1076.15    162.48 o
   0  17  -1     2636.68     3283.56    285.85 o
   1  17  -1       19.76       -6.77     40.72 o
   2  17  -1     1495.39     1865.10    202.85 o
   3  17  -1       86.89       40.17     80.33 o
   2   0   0    10909.06    10168.21    514.48 o
   4   0   0    32329.89    30035.32    907.12 o
   6   0   0        2.20        0.00     19.25 o
   8   0   0      975.61      943.75     40.90 o
  10   0   0     3905.93     3928.74    132.60 o
  12   0   0     1982.73     2215.46    136.78 o
  14   0   0     4435.99     5386.59    324.12 o
   2   1   0     8674.69     8743.23    151.30 o
   3   1   0    24930.38    21947.43   1301.75 o
   4   1   0    31299.97    31146.90    580.84 o
   5   1   0    20796.03    21791.18    364.95 o
   6   1   0     8390.09     8045.17    140.03 o
   7   1   0       75.91      119.17     13.00 o
   8   1   0     7079.00     6918.36    144.50 o
   9   1   0      873.05      844.68     29.86 o
  10   1   0     3963.16     4020.06    101.96 o
  11   1   0     1205.93     1245.50     44.94 o
  12   1   0      315.96      319.47     22.56 o
  13   1   0      124.27      131.26     26.10 o
  14   1   0      135.19      151.03     30.78 o
  15   1   0     1393.16     1617.60     86.05 o
   0   2   0      976.81      919.69     38.47 o
   1   2   0     7300.23     7407.08    369.42 o
   2   2   0    30673.30    30016.40   1016.39 o
   3   2   0     1757.90     1796.17     40.72 o
   4   2   0    12779.44    11666.65   1044.22 o
   5   2   0    13896.78    13417.78    212.51 o
   6   2   0      143.65      100.64     16.59 o
   7   2   0     4538.92     4628.89     77.68 o
   8   2   0      826.12      900.03     47.42 o
   9   2   0     6580.05     6566.90    169.67 o
  10   2   0      276.93      296.81     16.22 o
  11   2   0     2332.09     2128.91    178.01 o
  12   2   0      117.44       97.46     14.76 o
  13   2   0      776.61      820.88     41.63 o
  14   2   0      191.54      220.51     41.75 o
  15   2   0        3.64        6.96     37.36 o
   1   3   0    28716.05    27432.40    605.60 o
   2   3   0      537.50      572.18     18.73 o
   3   3   0      135.65      137.20     21.25 o
   4   3   0       13.92       23.72     22.20 o
   5   3   0    10973.35    10656.82    274.54 o
   6   3   0     4509.95     4702.93    115.10 o
   7   3   0       89.59      129.41     16.89 o
   8   3   0      697.11      733.27     20.22 o
   9   3   0     3225.69     3186.22    106.33 o
  10   3   0      546.42      565.21     20.24 o
  11   3   0     1723.60     1667.26     51.92 o
  12   3   0       36.68       53.99     15.29 o
  13   3   0      270.40      242.64     19.73 o
  14   3   0       89.09      167.70     38.85 o
  15   3   0     1994.04     2027.01    160.49 o
   0   4   0     3627.28     3226.43    185.42 o
   1   4   0      475.34      488.80     18.45 o
   2   4   0     4620.73     4504.12     95.58 o
   3   4   0     2112.52     1866.05     82.06 o
   4   4   0     4135.63     3819.07    121.96 o
   5   4   0     1345.33     1281.42     49.48 o
   6   4   0       25.52       54.26     18.80 o
   7   4   0     5334.69     5117.14    165.70 o
   8   4   0      189.23      139.72     22.42 o
   9   4   0     9382.26     9420.71    262.09 o
  10   4   0       67.73       53.73     17.91 o
  11   4   0     1459.41     1446.58     77.35 o
  12   4   0      171.72      159.41     30.62 o
  13   4   0     1493.83     1515.84     79.19 o
  14   4   0       20.50      -17.10     35.59 o
  15   4   0       28.16        0.00     52.26 o
   1   5   0     2698.04     2843.76     65.88 o
   2   5   0      451.00      552.50     17.83 o
   3   5   0     6589.31     6370.45    156.68 o
   4   5   0     6339.77     5790.21    145.87 o
   5   5   0     4557.92     4812.67    166.90 o
   6   5   0     7708.17     7945.10    242.74 o
   7   5   0       96.99       85.57     20.34 o
   8   5   0     6662.51     6619.75    221.78 o
   9   5   0      274.23      303.98     27.89 o
  10   5   0     3715.24     3716.66    134.64 o
  11   5   0     1027.83     1091.71     65.40 o
  12   5   0     1819.77     1888.83     90.69 o
  13   5   0       46.00       22.77     40.97 o
  14   5   0     1130.62     1125.33     83.33 o
  15   5   0      272.99      416.92     79.31 o
   0   6   0    53089.48    53036.80   1542.02 o
   1   6   0       25.32       26.07     17.38 o
   2   6   0     8933.47     8634.50    215.63 o
   3   6   0     3912.42     3868.45    109.68 o
   4   6   0     9022.28     8301.44    343.85 o
   5   6   0     1965.13     2027.77     65.46 o
   6   6   0        2.33        6.24     20.76 o
   7   6   0     1513.75     1494.06     73.96 o
   8   6   0      907.93      900.00     59.02 o
   9   6   0      881.18      882.00    113.43 o
  10   6   0       65.45       31.19     19.63 o
  11   6   0      896.89      873.50     72.51 o
  12   6   0     1506.52     1646.73     92.35 o
  13   6   0       12.79      -14.55     43.68 o
  14   6   0     1606.27     1624.16    118.15 o
   1   7   0     8465.56     7959.32    196.12 o
   2   7   0     1539.95     1372.73     43.65 o
   3   7   0     7293.41     7209.88    191.91 o
   4   7   0      282.77      274.42     20.24 o
   5   7   0    10423.50    10175.48    306.19 o
   6   7   0      154.25      173.68     20.17 o
   7   7   0      475.56      470.11     37.14 o
   8   7   0     1987.47     1941.58     81.44 o
   9   7   0      104.77      106.22     33.90 o
  10   7   0      938.36      938.27    100.66 o
  11   7   0     2850.45     3152.79    141.81 o
  12   7   0      965.81     1011.73     83.99 o
  13   7   0      239.22      236.23     60.75 o
  14   7   0      448.16      532.07    122.85 o
   0   8   0       29.28       32.32     22.85 o
   1   8   0       91.53       96.74     16.13 o
   2   8   0       75.59       40.02     20.78 o
   3   8   0       92.93       89.25     19.88 o
   4   8   0     2323.60     2382.85     68.46 o
   5   8   0     8612.65     8623.16    241.89 o
   6   8   0      121.78      102.28     31.75 o
   7   8   0     3431.72     3721.90    140.83 o
   8   8   0       32.26       27.03     31.20 o
   9   8   0     7256.22     7782.98    303.50 o
  10   8   0        0.14       30.73     36.86 o
  11   8   0      132.01      121.93     34.45 o
  12   8   0       11.33        8.64     35.10 o
  13   8   0      834.57      674.68     89.50 o
   1   9   0    12059.85    12188.56    312.59 o
   2   9   0     1124.76     1005.26     40.18 o
   3   9   0     3692.22     3897.48    127.31 o
   4   9   0      312.62      292.46     18.68 o
   5   9   0     3846.24     3686.41    161.81 o
   6   9   0       25.29       14.20     29.97 o
   7   9   0      349.26      336.31     47.20 o
   8   9   0       85.70      110.79     33.26 o
   9   9   0      569.67      525.44     64.14 o
  10   9   0       13.00       -9.72     40.38 o
  11   9   0     2737.65     2915.38    256.19 o
  12   9   0        0.64       99.75     68.47 o
  13   9   0      554.26      593.47     79.20 o
   0  10   0     7667.67     6847.83    356.48 o
   1  10   0     1295.34     1293.65     50.20 o
   2  10   0      986.93     1116.19     46.67 o
   3  10   0     4362.26     4178.21    130.65 o
   4  10   0     5023.42     4985.39    139.08 o
   5  10   0     2684.39     2635.21     84.99 o
   6  10   0       72.95       73.77     21.34 o
   7  10   0     6772.79     7383.28    268.99 o
   8  10   0       11.34       25.20     29.09 o
   9  10   0     3628.37     3770.35    171.37 o
  10  10   0      275.63      211.68     94.09 o
  11  10   0     1232.52     1142.14    108.85 o
  12  10   0       15.22      -33.50     51.09 o
   1  11   0     1218.76     1142.20     51.57 o
   2  11   0     1802.06     1930.83     76.08 o
   3  11   0     1606.56     1590.05     64.81 o
   4  11   0     5186.10     5262.77    181.19 o
   5  11   0      199.73      189.51     19.33 o
   6  11   0     5954.68     6196.98    255.63 o
   7  11   0      128.22       92.41     64.39 o
   8  11   0     5705.26     6147.64    331.12 o
   9  11   0      266.94      357.31     95.29 o
  10  11   0     1021.13      911.11    136.70 o
  11  11   0      527.27      520.20    108.40 o
  12  11   0      450.36      522.74     88.10 o
   0  12   0    16453.04    17640.26    898.46 o
   1  12   0      440.64      419.45     36.69 o
   2  12   0     1627.42     1489.36     72.49 o
   3  12   0      126.60      129.45     28.41 o
   4  12   0     4473.02     4752.54    173.14 o
   5  12   0       83.95       74.53     24.10 o
   6  12   0      237.74      303.88     29.47 o
   7  12   0      297.08      213.97     43.97 o
   8  12   0      265.95      175.00     55.70 o
   9  12   0      610.27      642.05    137.59 o
  10  12   0       32.65      -21.99     65.96 o
  11  12   0      509.39      587.36    104.91 o
   1  13   0      210.74      204.10     37.13 o
   2  13   0      365.11      311.96     32.44 o
   3  13   0     1753.32     1814.31     88.31 o
   4  13   0      433.85      448.62     40.50 o
   5  13   0     1854.24     1848.02     86.68 o
   6  13   0       17.98        8.66     15.68 o
   7  13   0       12.41       58.15     40.75 o
   8  13   0      135.78      136.55     68.28 o
   9  13   0      586.10      593.93    132.00 o
  10  13   0      169.28      169.23     84.61 o
   0  14   0      322.87      194.26     48.57 o
   1  14   0       40.76      116.26     40.31 o
   2  14   0       53.24       96.19     40.01 o
   3  14   0       54.52       51.08     34.66 o
   4  14   0      216.83      175.19     47.28 o
   5  14   0      372.63      340.50     27.84 o
   6  14   0       42.17       39.82     21.59 o
   7  14   0     1062.55     1181.48    156.08 o
   8  14   0       63.33        0.00     65.11 o
   9  14   0     1007.58     1093.68    168.28 o
   1  15   0     2306.18     2451.29    137.48 o
   2  15   0      674.69      760.55    135.86 o
   3  15   0      393.21      365.20     54.07 o
   4  15   0       17.27        0.00     39.66 o
   5  15   0     1749.74     1693.88    198.07 o
   6  15   0       21.82      216.06     86.42 o
   7  15   0       16.45        0.00     84.62 o
   0  16   0     4116.79     4579.27    371.13 o
   1  16   0       22.36        3.10     52.19 o
   2  16   0      134.89      185.04     64.57 o
   3  16   0      495.77      529.37     66.64 o
   4  16   0     1866.27     1896.45    178.74 o
   5  16   0      346.05      228.76    103.99 o
   6  16   0       28.55       61.30     81.74 o
   1  17   0       14.98       27.43     36.81 o
   2  17   0       79.95      112.28     43.31 o
   3  17   0       34.11       20.18     42.80 o
   2   0   1     6362.30     6133.02    182.03 o
   4   0   1     2894.59     3159.59     86.37 o
   6   0   1    41880.39    41192.80    874.83 o
   8   0   1     3802.42     3826.46    126.27 o
  10   0   1    10274.24    10739.87    374.16 o
  12   0   1      670.12      749.23     48.32 o
  14   0   1     2656.02     3165.51    193.94 o
   2   1   1    16406.21    15822.66    469.69 o
   3   1   1     3246.94     3320.34     65.13 o
   4   1   1     8881.30     8696.48    148.35 o
   5   1   1    15264.43    14925.96    252.64 o
   6   1   1     1420.75     1452.14     29.06 o
   7   1   1     1037.82     1058.90     24.21 o
   8   1   1      916.16      947.49     25.91 o
   9   1   1     8339.30     8281.68    162.60 o
  10   1   1      283.06      285.25     16.91 o
  11   1   1     3784.51     3893.59     98.47 o
  12   1   1      161.69      167.23     14.34 o
  13   1   1      365.26      385.00     28.14 o
  14   1   1     1606.16     1796.11     90.97 o
  15   1   1       48.60       66.91     27.88 o
   1   2   1    29562.27    28897.12    609.53 o
   2   2   1     1063.14     1103.74     33.25 o
   3   2   1    11126.80    10860.73    209.75 o
   4   2   1      306.78      319.19     15.66 o
   5   2   1     7160.02     7095.56    115.58 o
   6   2   1      451.71      434.31     14.85 o
   7   2   1     3156.54     3160.13     61.97 o
   8   2   1     1346.29     1331.41     31.11 o
   9   2   1      415.56      414.88     22.62 o
  10   2   1     2384.93     2394.06     59.28 o
  11   2   1     1441.13     1456.59     43.30 o
  12   2   1      232.43      240.34     20.31 o
  13   2   1     1017.86     1027.67     48.31 o
  14   2   1      232.54      314.50     32.17 o
  15   2   1     1271.07     1411.20     98.44 o
   0   3   1     1520.75     1469.35     54.02 o
   1   3   1     4836.82     4767.15    122.25 o
   2   3   1     2092.64     1986.67     53.75 o
   3   3   1     4239.23     4385.57    123.90 o
   4   3   1      688.41      554.61     33.68 o
   5   3   1    17504.30    17275.10    762.24 o
   6   3   1      207.61      188.34     14.59 o
   7   3   1     7391.74     7485.72    141.44 o
   8   3   1      317.39      328.69     19.64 o
   9   3   1     7734.08     7772.95    192.48 o
  10   3   1      825.88      709.96    104.51 o
  11   3   1     1062.92     1011.75     39.93 o
  12   3   1      176.16      181.37     14.97 o
  13   3   1       90.99       90.07     17.28 o
  14   3   1       64.14       83.85     18.43 o
  15   3   1      726.63      936.12    184.38 o
   1   4   1    24053.64    23618.65    539.11 o
   2   4   1     5314.43     5006.37    221.19 o
   3   4   1    19561.71    19269.34    629.43 o
   4   4   1     8474.49     7956.66    280.15 o
   5   4   1     7633.16     7463.48    275.90 o
   6   4   1     3449.10     3533.26    117.15 o
   7   4   1     1330.45     1329.82     55.38 o
   8   4   1      402.82      383.63     18.11 o
   9   4   1      982.78      984.08     31.20 o
  10   4   1     4397.18     4183.16    107.73 o
  11   4   1     1801.85     1806.94     98.07 o
  12   4   1       82.28       41.30     25.72 o
  13   4   1     1081.88      972.73     61.90 o
  14   4   1       80.64       12.80     28.46 o
  15   4   1     1545.24     1597.74    135.00 o
   0   5   1    50418.16    49964.36   1536.61 o
   1   5   1    11570.64    11673.11    321.81 o
   2   5   1    29415.92    28239.00    643.71 o
   3   5   1     2876.25     3026.66     69.79 o
   4   5   1     7065.80     6510.69    182.59 o
   5   5   1     5623.98     5625.84    243.95 o
   6   5   1      599.33      550.05     22.90 o
   7   5   1     2392.13     2491.40    108.24 o
   8   5   1      239.10      248.64     33.68 o
   9   5   1     3438.92     3549.06    137.84 o
  10   5   1     1168.57     1079.74     50.50 o
  11   5   1     1477.96     1419.76     65.46 o
  12   5   1      921.23      931.98     52.38 o
  13   5   1      233.44      249.29     45.75 o
  14   5   1     2765.52     2893.40    164.89 o
  15   5   1       91.30      138.25     59.25 o
   1   6   1     1099.63     1220.81     34.60 o
   2   6   1     6492.23     6316.02    158.07 o
   3   6   1      394.19      477.53     21.25 o
   4   6   1     6608.85     6334.75    507.32 o
   5   6   1     1902.71     1852.29     54.79 o
   6   6   1    32334.43    30109.79   1580.63 o
   7   6   1      403.88      425.60     38.38 o
   8   6   1     5832.07     6180.84    214.68 o
   9   6   1      543.59      528.39     57.43 o
  10   6   1     6013.75     6339.74    265.28 o
  11   6   1        2.23      -24.74     46.60 o
  12   6   1      122.92      148.99     43.89 o
  13   6   1       24.27       -3.12     31.66 o
  14   6   1     1500.61     1633.99    113.13 o
   0   7   1     4991.70     4863.64    176.05 o
   1   7   1     5641.30     5432.97    140.91 o
   2   7   1     6936.48     6769.91    160.91 o
   3   7   1       62.93       69.80     18.06 o
   4   7   1     6263.41     6291.30    128.88 o
   5   7   1     4817.91     5027.58    260.48 o
   6   7   1      137.28      145.39     35.05 o
   7   7   1      322.60      313.23     37.38 o
   8   7   1        7.49      -18.53     34.90 o
   9   7   1     5304.84     5438.80    235.77 o
  10   7   1      972.25     1044.55     72.89 o
  11   7   1     2466.97     2595.87    117.77 o
  12   7   1       43.30       22.95     35.20 o
  13   7   1      380.39      376.92     49.58 o
  14   7   1      275.74      318.80     53.69 o
   1   8   1     2448.01     2381.55     67.15 o
   2   8   1     3126.93     3167.97     96.16 o
   3   8   1     4244.51     4069.67    108.90 o
   4   8   1      287.28      269.73     14.82 o
   5   8   1      460.99      455.41     19.00 o
   6   8   1      347.30      325.35     21.48 o
   7   8   1     2048.12     2106.65    147.61 o
   8   8   1      152.47      169.28     34.74 o
   9   8   1      484.36      514.77     44.61 o
  10   8   1      290.37      333.70     46.22 o
  11   8   1      338.08      262.25     50.16 o
  12   8   1       23.79       22.54     39.03 o
  13   8   1      422.55      402.81     60.79 o
   0   9   1      352.75      359.23     47.38 o
   1   9   1     3903.80     3787.52     98.98 o
   2   9   1      227.51      176.24     15.24 o
   3   9   1     1755.48     1666.59     57.40 o
   4   9   1     1304.90     1345.54     41.41 o
   5   9   1     3990.11     4090.07    113.63 o
   6   9   1      443.94      410.63     18.01 o
   7   9   1     2908.58     2828.91    132.42 o
   8   9   1       28.36       82.38     38.26 o
   9   9   1     3262.20     3386.94    165.93 o
  10   9   1       47.56       48.47     58.19 o
  11   9   1      553.84      414.87     69.15 o
  12   9   1      293.78      375.26     78.06 o
  13   9   1      603.70      654.14     71.41 o
   1  10   1     2481.21     2520.73     78.38 o
   2  10   1     2435.98     2366.11     81.62 o
   3  10   1     5370.44     5066.56    293.71 o
   4  10   1      632.23      578.89     28.61 o
   5  10   1     3005.70     2983.13     90.28 o
   6  10   1     2296.29     2284.05     83.30 o
   7  10   1      232.11      244.62     30.36 o
   8  10   1      166.72      114.81     40.04 o
   9  10   1      212.31      148.49     74.25 o
  10  10   1     2062.57     2196.49    236.29 o
  11  10   1      255.54      134.62     89.74 o
  12  10   1      294.35      274.55     68.71 o
   0  11   1    11900.55    12004.26    546.78 o
   1  11   1        2.94      -23.35     17.73 o
   2  11   1    11040.00    11440.95    348.03 o
   3  11   1      140.42      148.67     27.66 o
   4  11   1     3022.83     3091.32    101.51 o
   5  11   1      116.85      111.91     22.61 o
   6  11   1      198.01      196.70     16.53 o
   7  11   1      194.35      201.56     53.44 o
   8  11   1      487.11      389.28     71.26 o
   9  11   1      106.26      119.50     47.80 o
  10  11   1      227.42      160.09     68.61 o
  11  11   1      498.87      544.40     87.13 o
  12  11   1      766.70     1011.58    165.20 o
   1  12   1     1429.88     1348.29     64.77 o
   2  12   1     1297.87     1211.56     69.19 o
   3  12   1     2031.54     2019.41     82.98 o
   4  12   1      720.54      705.02     36.33 o
   5  12   1     1112.04     1097.67     53.01 o
   6  12   1     6255.42     7040.45    309.46 o
   7  12   1       10.97        0.00     34.12 o
   8  12   1      905.82      905.85    119.21 o
   9  12   1      294.21      367.99    115.00 o
  10  12   1     2891.98     2891.33    353.24 o
  11  12   1      334.72      484.62    105.36 o
   0  13   1      631.55      513.98     72.00 o
   1  13   1     1313.69     1240.78     69.11 o
   2  13   1      653.92      600.41     70.47 o
   3  13   1      185.05      175.90     29.32 o
   4  13   1      975.08      961.66     53.08 o
   5  13   1     2559.28     2673.68    112.55 o
   6  13   1      223.41      237.32     39.98 o
   7  13   1      740.39      914.27    164.12 o
   8  13   1       31.62      -22.79     68.39 o
   9  13   1     1716.40     2095.49    220.65 o
  10  13   1      295.36      212.28     84.92 o
   1  14   1     2301.87     2521.84    179.32 o
   2  14   1       93.16       91.43     40.02 o
   3  14   1     1356.62     1326.82     67.83 o
   4  14   1       76.96       58.65     23.46 o
   5  14   1      171.42      136.48     29.37 o
   6  14   1      101.30       97.78     23.09 o
   7  14   1      201.01      178.40     66.90 o
   8  14   1      100.03      -21.74     86.94 o
   9  14   1       10.88       21.08     84.33 o
   0  15   1      110.49      138.25     46.08 o
   1  15   1     1241.84     1314.95    146.91 o
   2  15   1        9.32       22.85     57.00 o
   3  15   1        2.29      -19.64     28.70 o
   4  15   1      171.40      186.78     37.07 o
   5  15   1     3320.73     3869.31    288.15 o
   6  15   1       17.43       21.59     86.35 o
   7  15   1     1103.19     1184.87    190.46 o
   1  16   1     1154.25     1180.65    104.78 o
   2  16   1      622.11      630.64     76.56 o
   3  16   1     1627.88     1726.07    179.90 o
   4  16   1      219.64      150.67     50.64 o
   5  16   1      417.69      495.67     93.38 o
   6  16   1     1281.29     1388.23    183.79 o
   0  17   1     2633.72     2919.82    393.61 o
   1  17   1       19.78       79.69     49.60 o
   2  17   1     1486.55     1536.01    147.79 o
   3  17   1       88.26       72.94     33.74 o
   2   0   2    17420.16    16993.78    764.50 o
   4   0   2    22442.05    22204.68    598.07 o
   6   0   2     4226.07     4582.14    148.54 o
   8   0   2      369.33      330.30     20.85 o
  10   0   2     1833.23     1710.50     60.32 o
  12   0   2     3993.46     4151.10    154.44 o
  14   0   2     2564.18     3125.62    189.23 o
   1   1   2    17946.23    18701.45    428.22 o
   2   1   2    12911.81    12654.20    327.82 o
   3   1   2     3496.37     3200.29     75.84 o
   4   1   2    20112.74    20071.24    320.35 o
   5   1   2    17315.43    16832.03    243.75 o
   6   1   2    10832.96    10178.63    167.46 o
   7   1   2       45.54       19.53     11.05 o
   8   1   2     7813.02     7656.32    127.48 o
   9   1   2      319.31      297.03     15.13 o
  10   1   2     3379.07     3451.79     77.76 o
  11   1   2     1495.04     1535.24     43.42 o
  12   1   2     1038.77     1019.52     37.44 o
  13   1   2      134.69      144.60     23.36 o
  14   1   2      359.64      383.94     30.54 o
  15   1   2     1211.02     1320.00     82.29 o
   0   2   2     4456.25     4387.00    346.69 o
   1   2   2      632.01      760.22     17.74 o
   2   2   2     1213.47     1280.20     29.58 o
   3   2   2     6481.91     6203.90    136.35 o
   4   2   2     7457.49     7226.01    157.04 o
   5   2   2    14948.96    15859.07    402.79 o
   6   2   2       11.55       18.41     12.17 o
   7   2   2     2845.47     2806.41     63.08 o
   8   2   2      975.20      885.06     23.27 o
   9   2   2     8322.06     8473.72    142.97 o
  10   2   2     1393.66     1377.78     41.33 o
  11   2   2     1241.88     1226.61     36.00 o
  12   2   2       54.17       86.89     15.72 o
  13   2   2     1963.76     2128.10     79.37 o
  14   2   2       99.04      194.92     31.97 o
  15   2   2       10.21       27.64     27.16 o
   1   3   2     9960.55     9503.49    238.02 o
   2   3   2     2608.07     2537.50     86.47 o
   3   3   2     3578.10     3771.09     87.13 o
   4   3   2     1419.63     1421.74     33.57 o
   5   3   2     7489.41     7906.56    157.02 o
   6   3   2      271.37      267.03     13.52 o
   7   3   2      162.90      170.79     13.17 o
   8   3   2      249.11      210.68     13.19 o
   9   3   2     4255.87     4122.09     87.63 o
  10   3   2       45.98       40.22     11.98 o
  11   3   2     2675.20     2301.17    228.73 o
  12   3   2      102.83       87.28     29.05 o
  13   3   2      575.49      614.92     31.33 o
  14   3   2        0.79       -1.27     29.37 o
  15   3   2     1404.85     1448.69    139.03 o
   0   4   2     2871.03     3099.83     90.46 o
   1   4   2      649.96      691.27     16.81 o
   2   4   2     2159.55     2220.89     55.00 o
   3   4   2     6876.00     7147.89    175.52 o
   4   4   2     5811.15     5694.12    152.24 o
   5   4   2     6784.44     6260.54    119.06 o
   6   4   2     1513.18     1485.99     45.35 o
   7   4   2     7811.83     8094.00    232.99 o
   8   4   2      147.25      165.32     17.05 o
   9   4   2     4781.24     4511.63    395.28 o
  10   4   2      101.60       82.19     14.66 o
  11   4   2     2281.63     2310.37     60.69 o
  12   4   2       15.28       34.58     14.84 o
  13   4   2     1600.58     1631.69     88.89 o
  14   4   2       51.28       21.18     36.68 o
  15   4   2        7.35       49.88     56.43 o
   1   5   2     1157.78     1137.29     35.18 o
   2   5   2     5235.16     5345.59    127.86 o
   3   5   2     5338.78     5249.58    143.34 o
   4   5   2     7452.98     7243.27    215.06 o
   5   5   2     5909.48     5595.77    158.37 o
   6   5   2     8021.26     7649.03    300.06 o
   7   5   2      265.52      221.17     17.93 o
   8   5   2    10191.26     9885.39    241.40 o
   9   5   2      325.66      275.53     27.41 o
  10   5   2     3515.40     3467.67    105.58 o
  11   5   2      533.97      494.04     39.35 o
  12   5   2     1410.62     1446.63     75.77 o
  13   5   2      142.07      198.04     38.19 o
  14   5   2     1197.85     1435.53    217.46 o
   0   6   2    80507.11    78955.68   2667.52 o
   1   6   2      360.64      378.40     15.24 o
   2   6   2     2700.44     2782.36     64.91 o
   3   6   2      996.27      935.48     32.74 o
   4   6   2    18390.26    18713.55    775.55 o
   5   6   2     1516.96     1387.78     51.14 o
   6   6   2       15.01       37.26     42.17 o
   7   6   2      876.22      749.01     38.80 o
   8   6   2     3770.25     3603.16    118.83 o
   9   6   2      477.02      446.79     41.61 o
  10   6   2      705.38      626.64     48.67 o
  11   6   2      484.83      373.33     36.60 o
  12   6   2     2053.33     2112.77    107.83 o
  13   6   2       43.68       58.67     33.56 o
  14   6   2     1778.97     1779.73    121.12 o
   1   7   2     7250.83     6903.03    289.55 o
   2   7   2     1661.62     1681.27     51.83 o
   3   7   2     9717.12     9728.91    214.32 o
   4   7   2     3835.31     3829.26     96.68 o
   5   7   2     8184.29     7949.11    301.24 o
   6   7   2      431.44      399.20     22.63 o
   7   7   2      305.30      236.97     21.76 o
   8   7   2     2056.79     1926.48    230.73 o
   9   7   2       87.74      118.40     33.72 o
  10   7   2     2087.83     2088.07    105.39 o
  11   7   2     1652.71     1520.34    120.81 o
  12   7   2      829.40      820.33     69.24 o
  13   7   2      142.88      182.13     46.16 o
  14   7   2      281.96      261.34     52.28 o
   0   8   2       97.92       63.20     22.35 o
   1   8   2       81.83       96.67     23.03 o
   2   8   2      189.71      196.77     15.07 o
   3   8   2      893.68      891.60     35.92 o
   4   8   2     2429.46     2337.20     65.51 o
   5   8   2     7094.90     6751.94    206.63 o
   6   8   2      705.32      731.42     37.12 o
   7   8   2     4898.29     5207.72    243.67 o
   8   8   2       68.44      120.67     34.32 o
   9   8   2     3434.21     3539.77    177.39 o
  10   8   2       42.49      -12.30     52.20 o
  11   8   2      179.12      169.58     47.88 o
  12   8   2       29.13      -47.66     31.77 o
  13   8   2      813.74      765.70     73.80 o
   1   9   2    12408.20    12098.34    319.25 o
   2   9   2      660.71      604.53     26.75 o
   3   9   2     2937.98     3063.46     73.11 o
   4   9   2      477.99      502.94     20.88 o
   5   9   2     4150.74     4335.14    132.15 o
   6   9   2      661.09      590.10     27.92 o
   7   9   2      175.51      145.66     19.52 o
   8   9   2       64.88       43.28     57.18 o
   9   9   2      610.74      532.88     53.94 o
  10   9   2      169.28      179.59     50.80 o
  11   9   2     1903.69     2076.33    147.16 o
  12   9   2       15.02       53.50     45.39 o
  13   9   2      515.83      522.57     59.25 o
   0  10   2     9107.79     8639.53    347.53 o
   1  10   2     1180.60     1109.85     49.81 o
   2  10   2       61.63       88.05     15.29 o
   3  10   2     5667.58     5958.27    221.89 o
   4  10   2     4779.51     4767.59    131.12 o
   5  10   2     3660.49     3719.45    124.14 o
   6  10   2      162.77      156.92     14.27 o
   7  10   2     3085.63     3120.59    144.38 o
   8  10   2      127.71      143.73     47.04 o
   9  10   2     3699.65     3767.49    320.31 o
  10  10   2      452.48      447.11     94.14 o
  11  10   2     1072.96     1221.19    131.96 o
  12  10   2       54.80       41.73     44.26 o
   1  11   2     1103.67      955.18     58.18 o
   2  11   2      701.86      717.28     34.50 o
   3  11   2      547.50      489.77     32.60 o
   4  11   2     3154.08     3071.16    104.04 o
   5  11   2      727.28      693.19     32.66 o
   6  11   2     5454.47     5828.96    206.90 o
   7  11   2       28.04       22.16     22.27 o
   8  11   2     4798.61     5134.25    444.52 o
   9  11   2       92.43       23.79     47.56 o
  10  11   2     1015.51      866.02    136.77 o
  11  11   2      453.49      614.50     81.93 o
  12  11   2      467.27      416.61    115.41 o
   0  12   2     7972.30     8022.58    326.00 o
   1  12   2      135.38      142.93     28.35 o
   2  12   2     1494.16     1471.56     67.15 o
   3  12   2      460.26      492.10     29.17 o
   4  12   2     3748.62     3808.85    216.48 o
   5  12   2      107.90       47.34     21.10 o
   6  12   2        4.85      -10.55     13.85 o
   7  12   2      383.98      316.94     97.53 o
   8  12   2      132.08      142.13     71.07 o
   9  12   2      442.49      297.58     91.57 o
  10  12   2       50.29       87.99    109.98 o
  11  12   2      583.74      640.23     94.56 o
   1  13   2     1448.11     1422.82     76.56 o
   2  13   2      255.24      219.34     35.36 o
   3  13   2      933.07      913.89     57.12 o
   4  13   2      812.42      777.00     46.75 o
   5  13   2     1667.63     1514.10     70.77 o
   6  13   2       36.86       37.74     20.03 o
   7  13   2       17.70     -104.70     69.80 o
   8  13   2       84.75      135.96     67.98 o
   9  13   2      349.48      439.12     87.83 o
  10  13   2      244.32      211.58    105.79 o
   0  14   2      312.80      335.37     71.88 o
   1  14   2       25.04       23.76     27.44 o
   2  14   2       26.75       39.37     27.28 o
   3  14   2      108.39      100.26     23.59 o
   4  14   2      151.08      148.09     25.92 o
   5  14   2      953.20      964.68     79.86 o
   6  14   2       37.52        5.63     56.42 o
   7  14   2      549.66      576.81     55.07 o
   8  14   2       22.48       43.21    108.05 o
   9  14   2     1360.15     1406.36    209.94 o
   1  15   2     2372.52     2407.12    132.16 o
   2  15   2      191.88      242.86     48.04 o
   3  15   2      430.58      359.43     43.46 o
   4  15   2      119.23      144.81     31.34 o
   5  15   2     1494.26     1482.84    154.22 o
   6  15   2       34.35       17.14     35.66 o
   7  15   2       19.45        0.00     63.03 o
   0  16   2     4221.44     4749.63    381.82 o
   1  16   2       80.49       37.08     34.02 o
   2  16   2      290.27      252.25    109.47 o
   3  16   2      671.89      625.46     86.93 o
   4  16   2     1971.43     2085.69    208.04 o
   5  16   2      541.01      539.95     84.90 o
   1  17   2       28.06       42.56     38.10 o
   2  17   2       36.68       27.01     35.09 o
   2   0   3     4574.96     5365.28    328.60 o
   4   0   3    10290.40    10337.91    297.57 o
   6   0   3    38089.73    38054.01    948.98 o
   8   0   3     6644.00     6476.30    140.26 o
  10   0   3    11195.04    11565.79    366.89 o
  12   0   3     1230.70     1204.15     54.05 o
  14   0   3     2663.98     3350.44    227.30 o
   0   1   3      487.74      486.99     25.52 o
   1   1   3    52158.99    52397.63   1310.83 o
   2   1   3     6543.00     6351.23    145.28 o
   3   1   3     1128.26     1040.46     31.31 o
   4   1   3     7816.35     7523.73    182.05 o
   5   1   3    10552.14    11256.91    192.00 o
   6   1   3     2516.20     2496.00     46.63 o
   7   1   3     2364.58     2295.35     53.07 o
   8   1   3      808.86      804.93     22.57 o
   9   1   3     6193.17     6158.16    115.59 o
  10   1   3      504.17      512.52     19.05 o
  11   1   3     1770.18     1818.70     52.17 o
  12   1   3      332.68      321.61     21.42 o
  13   1   3      844.38      833.37     60.44 o
  14   1   3     1291.64     1418.35     80.29 o
  15   1   3       50.39       41.10     30.22 o
   1   2   3    19739.61    19558.57    479.72 o
   2   2   3     5484.88     5421.72    119.17 o
   3   2   3    10152.36     9948.02    233.65 o
   4   2   3      320.65      339.87     14.78 o
   5   2   3      906.04      856.11     26.25 o
   6   2   3      618.47      596.93     20.36 o
   7   2   3     1871.32     1840.44     41.64 o
   8   2   3       29.23       23.31     10.81 o
   9   2   3      248.84      239.19     16.38 o
  10   2   3     2997.71     3075.41     67.63 o
  11   2   3     1547.80     1629.92     47.90 o
  12   2   3      599.07      629.69     28.58 o
  13   2   3      551.05      508.36     36.28 o
  14   2   3      335.39      354.69     52.12 o
  15   2   3      992.49      978.86     62.22 o
   0   3   3     3697.31     3591.06    316.54 o
   1   3   3     3810.03     3609.23     95.51 o
   2   3   3     1664.39     1768.61     42.81 o
   3   3   3      442.73      454.59     15.16 o
   4   3   3     8017.92     8252.84    184.33 o
   5   3   3    23729.81    23549.75    531.16 o
   6   3   3     1079.76     1060.66     49.40 o
   7   3   3     8341.07     8440.67    129.57 o
   8   3   3      230.10      189.46     12.12 o
   9   3   3     6886.28     6915.14    151.66 o
  10   3   3      344.54      345.89     17.48 o
  11   3   3     1517.50     1482.59     41.24 o
  12   3   3       28.50       23.07     16.97 o
  13   3   3      267.17      267.47     27.19 o
  14   3   3       37.51       56.31     18.23 o
  15   3   3      769.74     1000.21    152.21 o
   1   4   3    12984.85    12724.82    351.22 o
   2   4   3     8466.19     8523.67    234.21 o
   3   4   3    12048.14    11800.27    302.83 o
   4   4   3     3104.20     3103.78     68.87 o
   5   4   3     5205.07     5251.37    127.86 o
   6   4   3     4336.14     4338.29     94.71 o
   7   4   3      465.00      448.02     17.18 o
   8   4   3      418.20      398.92     15.19 o
   9   4   3      775.10      834.85     26.97 o
  10   4   3     2212.02     2184.14     96.98 o
  11   4   3      860.22      644.32     90.37 o
  12   4   3       89.93      104.66     14.28 o
  13   4   3      977.72      990.36     49.30 o
  14   4   3      119.56      103.84     46.27 o
  15   4   3      957.41     1016.21    117.39 o
   0   5   3    32212.51    31690.04   1090.09 o
   1   5   3     4185.42     4292.21    101.67 o
   2   5   3    25843.94    25615.72    592.30 o
   3   5   3     4057.74     4115.45    101.90 o
   4   5   3     7456.16     7297.76    190.69 o
   5   5   3     4977.16     4974.55    169.49 o
   6   5   3     2562.22     2521.87     52.83 o
   7   5   3     2732.27     2635.50     76.74 o
   8   5   3      144.53      138.18     18.61 o
   9   5   3     2530.06     2079.04    292.31 o
  10   5   3     1262.82     1205.40     42.31 o
  11   5   3     1288.84     1246.62     55.47 o
  12   5   3      736.11      713.83     28.36 o
  13   5   3      273.98      256.35     42.42 o
  14   5   3     2048.53     2004.81    122.96 o
   1   6   3     3235.70     3206.28     64.45 o
   2   6   3     3882.89     3844.56     78.57 o
   3   6   3      736.35      691.60     26.22 o
   4   6   3     5250.54     5233.34    131.68 o
   5   6   3      849.27      854.82     31.33 o
   6   6   3    27089.92    26629.13    856.60 o
   7   6   3       89.71       53.68     17.38 o
   8   6   3     3958.66     4079.72    124.01 o
   9   6   3      168.11      181.83     15.48 o
  10   6   3     7537.72     7879.20    232.68 o
  11   6   3       44.47       55.48     41.18 o
  12   6   3      249.00      233.48     34.13 o
  13   6   3      101.66       78.11     40.21 o
  14   6   3      790.95      760.56     68.04 o
   0   7   3     8491.49     8674.66    321.06 o
   1   7   3     4172.49     4371.84    135.51 o
   2   7   3     5322.47     5333.38    174.54 o
   3   7   3     1169.70     1072.33     40.06 o
   4   7   3     6470.38     6554.47    187.73 o
   5   7   3     3185.48     3147.48     76.74 o
   6   7   3       35.78       43.98     18.58 o
   7   7   3     1525.52     1467.31     52.55 o
   8   7   3      571.11      478.09     30.75 o
   9   7   3     2799.80     2716.70     84.01 o
  10   7   3     1027.23     1108.48     74.80 o
  11   7   3     1222.35     1209.88     96.38 o
  12   7   3       15.62      -10.16     33.68 o
  13   7   3      510.64      430.02     47.76 o
  14   7   3      392.36      306.98     61.40 o
   1   8   3     6123.44     6221.27    134.94 o
   2   8   3     1935.24     1819.72     49.78 o
   3   8   3     3613.24     3607.55     96.28 o
   4   8   3     1310.96     1265.69     43.13 o
   5   8   3     1084.50     1074.05     32.57 o
   6   8   3      392.76      377.19     29.13 o
   7   8   3     1228.67     1112.73     57.76 o
   8   8   3       87.96      112.94     26.90 o
   9   8   3      310.55      308.13     16.80 o
  10   8   3      592.53      532.49     49.56 o
  11   8   3      115.40       56.27     60.58 o
  12   8   3       14.05      -10.80     45.80 o
  13   8   3      278.77      290.81     50.85 o
   0   9   3      644.47      624.54     64.02 o
   1   9   3     2829.66     2756.25     82.38 o
   2   9   3       84.73       86.78     15.40 o
   3   9   3     1146.90     1133.37     40.35 o
   4   9   3     1001.71      928.52     35.24 o
   5   9   3     6434.55     6400.50    172.35 o
   6   9   3      242.78      200.97     18.03 o
   7   9   3     1587.73     1686.39     64.75 o
   8   9   3      240.43      218.59     38.45 o
   9   9   3     2811.90     2757.77    142.70 o
  10   9   3       58.46       69.84     33.78 o
  11   9   3      682.24      704.79     94.49 o
  12   9   3       55.03       30.25     63.82 o
  13   9   3      361.93      477.77     70.33 o
   1  10   3     3260.12     3384.46     91.64 o
   2  10   3     1266.00     1165.40     39.58 o
   3  10   3     4925.35     4944.73    148.75 o
   4  10   3      191.49      200.29     20.05 o
   5  10   3     1798.54     1804.02     61.78 o
   6  10   3     2263.24     2220.96     68.31 o
   7  10   3      440.75      402.62     21.29 o
   8  10   3      256.51      200.14     43.59 o
   9  10   3      242.60      316.18     72.98 o
  10  10   3     2138.45     2416.40    185.13 o
  11  10   3      195.30      223.85     52.38 o
  12  10   3      268.45      291.31     63.98 o
   0  11   3     9776.19    10013.13    339.33 o
   1  11   3      121.65      122.78     21.95 o
   2  11   3     6172.61     6554.76    182.23 o
   3  11   3       33.84       39.71     14.14 o
   4  11   3     2361.37     2379.26     99.49 o
   5  11   3      749.53      791.79     34.19 o
   6  11   3     1038.52     1066.21     47.19 o
   7  11   3       69.85      109.19     20.09 o
   8  11   3      170.25      198.34     20.38 o
   9  11   3      112.14      103.65     48.86 o
  10  11   3      341.24      298.29     62.45 o
  11  11   3      468.76      552.09     74.50 o
   1  12   3     1284.45     1283.87     56.07 o
   2  12   3      339.10      280.11     26.23 o
   3  12   3     1504.26     1498.10     49.26 o
   4  12   3     1064.51     1039.18     64.99 o
   5  12   3      404.13      403.44     29.98 o
   6  12   3     4483.56     4881.28    241.39 o
   7  12   3       18.09       50.81     20.69 o
   8  12   3      887.95      869.86     56.60 o
   9  12   3      290.25      387.85     62.78 o
  10  12   3     3203.70     3647.33    321.13 o
   0  13   3      396.53      423.26     40.46 o
   1  13   3     1416.36     1482.92     58.36 o
   2  13   3      493.58      437.08     36.08 o
   3  13   3      194.11      211.38     24.61 o
   4  13   3      941.52      960.94     57.68 o
   5  13   3     2591.33     2867.48    114.66 o
   6  13   3      215.65      136.83     20.26 o
   7  13   3      333.40      330.67     38.24 o
   8  13   3       13.21       43.15     26.93 o
   9  13   3     1073.63     1284.73    190.35 o
   1  14   3     3282.98     3627.56    150.68 o
   2  14   3      334.00      318.94     31.46 o
   3  14   3      856.44      821.91     55.79 o
   4  14   3       33.57       22.78     46.06 o
   5  14   3      128.16      106.29     32.86 o
   6  14   3      174.67      171.19     34.02 o
   7  14   3      142.20      152.93     36.59 o
   8  14   3      106.54      126.24     59.51 o
   0  15   3       86.39       55.26     32.57 o
   1  15   3     1008.67      977.73     62.83 o
   2  15   3       10.95       -8.50     29.19 o
   3  15   3       29.25       15.25     33.96 o
   4  15   3      486.68      524.40     50.02 o
   5  15   3     3190.81     3478.63    242.35 o
   6  15   3       43.91       64.78     32.40 o
   7  15   3      805.28      980.24    194.60 o
   1  16   3      654.89      639.21     57.04 o
   2  16   3      208.07      189.75     48.40 o
   3  16   3     1226.33     1197.70    102.77 o
   4  16   3      132.71      181.67     44.85 o
   5  16   3      286.79      304.98     45.48 o
   0  17   3     2256.66     2211.47    345.00 o
   1  17   3       16.92       52.79     37.47 o
   2   0   4     6755.88     6596.62    317.14 o
   4   0   4    22554.71    21719.94   1217.28 o
   6   0   4     2895.71     2810.64     87.89 o
   8   0   4     2414.76     2324.96     64.16 o
  10   0   4     2482.85     2517.01     96.74 o
  12   0   4     2478.28     2473.59    112.65 o
  14   0   4     2353.31     2731.01    207.16 o
   1   1   4    14467.43    14655.02    421.30 o
   2   1   4     7032.61     7423.45    189.35 o
   3   1   4     3897.01     4026.75    147.75 o
   4   1   4    10724.75    10838.20    320.85 o
   5   1   4     9994.54    10265.94    295.25 o
   6   1   4     9785.22     9896.60    207.11 o
   7   1   4      282.01      273.93     13.90 o
   8   1   4    10282.03    10337.92    164.64 o
   9   1   4      238.82      238.87     14.24 o
  10   1   4     4329.68     4301.98     96.67 o
  11   1   4      605.79      507.85     21.88 o
  12   1   4     1143.07     1128.37     41.74 o
  13   1   4      362.34      341.76     25.09 o
  14   1   4      208.47      262.22     39.71 o
  15   1   4      810.49      962.88     61.49 o
   0   2   4     5660.34     5102.74    330.68 o
   1   2   4      436.60      471.65     15.79 o
   2   2   4     4369.62     4149.69    117.82 o
   3   2   4     2245.18     2377.47     58.09 o
   4   2   4     4696.65     4573.51     94.37 o
   5   2   4     8857.83     8387.66    195.23 o
   6   2   4      244.65      234.73     12.27 o
   7   2   4     6246.68     6299.35    157.14 o
   8   2   4     1458.84     1432.77     36.94 o
   9   2   4     5515.66     5464.13    118.76 o
  10   2   4      958.43     1002.86     33.45 o
  11   2   4     1038.75     1021.91     31.87 o
  12   2   4      208.17      234.16     21.58 o
  13   2   4     1562.46     1737.93     68.43 o
  14   2   4       11.03       42.20     43.27 o
  15   2   4       26.63       29.20     35.20 o
   1   3   4    17570.09    17470.01    463.78 o
   2   3   4       17.46       25.65     17.08 o
   3   3   4     6413.08     6180.93    174.78 o
   4   3   4      968.68     1006.14     28.41 o
   5   3   4     2528.52     2278.57     73.68 o
   6   3   4     1106.27     1114.08     36.41 o
   7   3   4      457.06      436.46     20.78 o
   8   3   4      226.03      232.74     13.70 o
   9   3   4     2907.83     2980.31     76.76 o
  10   3   4       65.14       60.83     11.62 o
  11   3   4     1809.28     1911.45     62.05 o
  12   3   4       32.52       38.60     15.41 o
  13   3   4      374.08      406.72     28.95 o
  14   3   4      103.26       90.92     29.06 o
   0   4   4     5567.93     5344.71    362.76 o
   1   4   4     1295.81     1380.99     78.90 o
   2   4   4      134.92      187.17     16.72 o
   3   4   4     6154.10     6291.32    170.00 o
   4   4   4     7602.86     7659.08    209.56 o
   5   4   4     4980.98     4863.29    138.77 o
   6   4   4      460.67      425.53     21.10 o
   7   4   4     5370.99     5388.35    100.38 o
   8   4   4      554.87      501.84     18.41 o
   9   4   4     5355.31     5228.42    117.40 o
  10   4   4      196.61      174.85     12.90 o
  11   4   4     1900.35     1969.37     71.96 o
  12   4   4        6.83       35.07     25.90 o
  13   4   4     1159.34     1106.07     60.24 o
  14   4   4       19.06        2.53     27.03 o
   1   5   4     6189.40     5922.64    118.99 o
   2   5   4      659.20      690.40     30.51 o
   3   5   4      924.03      904.21     36.62 o
   4   5   4     2844.18     2659.93     71.35 o
   5   5   4     2769.95     2768.78     72.25 o
   6   5   4     5340.93     5336.22    139.62 o
   7   5   4       29.74       22.88     14.30 o
   8   5   4     9382.76     9738.90    212.92 o
   9   5   4       41.19       31.44     14.25 o
  10   5   4     2643.11     2634.90     82.49 o
  11   5   4      568.57      459.41     64.10 o
  12   5   4     1107.65     1100.41     49.11 o
  13   5   4      455.89      406.94     53.66 o
  14   5   4      781.33      817.23     85.63 o
   0   6   4    31598.00    30236.19    911.66 o
   1   6   4      274.60      273.19     13.02 o
   2   6   4     4820.77     4602.15    106.89 o
   3   6   4     1369.69     1391.51     38.30 o
   4   6   4    14081.72    13921.95    408.74 o
   5   6   4      340.20      319.74     38.30 o
   6   6   4      443.28      408.99     18.28 o
   7   6   4      737.81      748.41     33.27 o
   8   6   4     1517.38     1503.31     64.07 o
   9   6   4       59.12       70.26     14.11 o
  10   6   4      129.26       92.11     21.98 o
  11   6   4      287.14      254.55     26.40 o
  12   6   4     1338.99     1308.60     60.85 o
  13   6   4       61.00      120.93     43.76 o
  14   6   4      852.51      868.14    126.90 o
   1   7   4     8471.38     8265.45    214.11 o
   2   7   4      393.35      376.11     27.24 o
   3   7   4     5211.32     5319.26    170.74 o
   4   7   4     2549.23     2465.10     82.67 o
   5   7   4     4829.94     4625.95    122.23 o
   6   7   4      791.03      776.50     31.68 o
   7   7   4      382.94      363.49     19.93 o
   8   7   4     1916.99     1840.81     67.51 o
   9   7   4      186.71      186.12     36.36 o
  10   7   4     2559.65     2488.35     87.66 o
  11   7   4     1156.91     1066.71     43.19 o
  12   7   4      773.85      864.83     90.77 o
  13   7   4       82.10       62.45     36.04 o
   0   8   4      925.18      890.42     43.43 o
   1   8   4      651.57      663.92     24.43 o
   2   8   4       30.93       44.45     12.10 o
   3   8   4     1023.65     1093.93     32.21 o
   4   8   4     1252.94     1378.95     57.28 o
   5   8   4    10279.47    10690.02    374.41 o
   6   8   4      168.93      155.99     14.56 o
   7   8   4     2761.39     2772.35     86.51 o
   8   8   4       59.01       60.67     20.74 o
   9   8   4     4387.57     4510.74    229.05 o
  10   8   4       23.05       -8.91     15.52 o
  11   8   4      218.10       90.98     43.60 o
  12   8   4       31.73       36.50     51.26 o
  13   8   4      752.37      732.55     86.06 o
   1   9   4    13183.71    13585.53    330.12 o
   2   9   4     1207.26     1223.78     46.36 o
   3   9   4     2418.59     2455.47     71.15 o
   4   9   4      425.44      356.05     24.97 o
   5   9   4     3159.85     3130.98    122.66 o
   6   9   4       31.02       31.22     19.98 o
   7   9   4      147.94      178.90     21.54 o
   8   9   4       12.89        5.79     20.78 o
   9   9   4      320.13      319.42     25.42 o
  10   9   4      126.71      117.79     16.13 o
  11   9   4     1280.69     1327.10    172.34 o
  12   9   4        8.36       14.87     50.13 o
   0  10   4     7167.73     7236.55    372.49 o
   1  10   4      417.78      370.43     23.50 o
   2  10   4      335.30      294.86     23.34 o
   3  10   4     3529.82     3538.13    106.85 o
   4  10   4     3960.12     4214.30    103.88 o
   5  10   4     2679.81     2798.56     82.56 o
   6  10   4      145.09      137.20     20.47 o
   7  10   4     2588.91     2380.75     72.17 o
   8  10   4       48.71       43.79     27.57 o
   9  10   4     2624.21     2715.24    155.60 o
  10  10   4      519.93      713.52     86.11 o
  11  10   4      873.03      978.79    112.50 o
  12  10   4      155.58      150.17     62.81 o
   1  11   4      762.16      646.21     32.10 o
   2  11   4      843.95      820.57     40.08 o
   3  11   4      446.27      415.56     29.00 o
   4  11   4     2662.80     2746.17     86.60 o
   5  11   4      478.34      533.56     40.11 o
   6  11   4     4193.92     4593.29    146.10 o
   7  11   4       63.42       84.71     20.72 o
   8  11   4     4710.23     5461.54    401.52 o
   9  11   4      194.29      267.22     72.72 o
  10  11   4     1405.43     1576.09    187.44 o
  11  11   4      149.62      155.09     73.09 o
   0  12   4     9328.69    10119.76    382.97 o
   1  12   4       56.83       57.86     24.23 o
   2  12   4     1125.09     1117.60     46.61 o
   3  12   4      506.20      444.46     34.74 o
   4  12   4     3101.02     3167.12    134.15 o
   5  12   4      631.21      704.72     39.15 o
   6  12   4      141.96      119.23     34.11 o
   7  12   4      927.19      958.37     75.04 o
   8  12   4      214.61      188.36     34.67 o
   9  12   4      341.16      342.99     83.80 o
  10  12   4      199.93      366.81     85.14 o
   1  13   4     1083.24     1021.17     59.38 o
   2  13   4      488.11      452.26     35.03 o
   3  13   4      600.99      641.20     40.61 o
   4  13   4      750.64      792.34     49.77 o
   5  13   4     1482.87     1571.27     67.49 o
   6  13   4      242.22      246.88     37.22 o
   7  13   4      126.22      100.89     34.22 o
   8  13   4      385.70      353.71     41.64 o
   9  13   4      147.25      183.85     65.56 o
   0  14   4      335.68      308.58     54.25 o
   1  14   4       21.87       29.40     26.60 o
   2  14   4        5.21       38.99     24.34 o
   3  14   4      311.08      300.04     35.73 o
   4  14   4      115.83       79.89     32.63 o
   5  14   4      904.48      766.65     61.22 o
   6  14   4        8.01       10.87     35.60 o
   7  14   4      828.16      830.65     74.78 o
   8  14   4       75.29      128.50     64.62 o
   1  15   4     1982.87     2208.95    120.10 o
   2  15   4      251.69      251.90     37.63 o
   3  15   4      381.20      332.73     44.32 o
   4  15   4       94.59       89.48     43.94 o
   5  15   4      909.08      934.80     76.56 o
   6  15   4       42.72       57.89     35.11 o
   0  16   4     3264.98     3253.85    265.08 o
   1  16   4       95.73       47.41     64.43 o
   2  16   4       90.95      147.27     50.96 o
   3  16   4      388.48      335.74     53.93 o
   4  16   4     1679.28     1899.73    131.06 o
   2   0   5     4360.36     4224.71    210.47 o
   4   0   5     2680.20     2663.05    150.48 o
   6   0   5    21420.80    21620.31    745.15 o
   8   0   5     5388.07     5313.01    130.80 o
  10   0   5     8069.12     8478.53    211.94 o
  12   0   5      487.10      500.80     50.51 o
  14   0   5     1527.89     1717.12    198.37 o
   0   1   5    15666.10    15729.47    733.13 o
   1   1   5     3830.74     4000.35    101.97 o
   2   1   5    12638.78    12543.93    361.36 o
   3   1   5      794.62      833.53     35.44 o
   4   1   5     7794.46     7788.22    380.52 o
   5   1   5     4171.90     3994.73    152.55 o
   6   1   5      524.25      526.41     20.38 o
   7   1   5     3873.69     3955.61    100.85 o
   8   1   5      759.72      723.12     22.84 o
   9   1   5     2410.13     2251.20     48.99 o
  10   1   5      746.17      751.38     27.13 o
  11   1   5     1473.17     1407.17     41.71 o
  12   1   5      212.14      215.55     20.29 o
  13   1   5      277.97      328.84     28.77 o
  14   1   5     1424.45     1608.16     80.31 o
   1   2   5    14810.16    15623.41    380.56 o
   2   2   5     1170.84     1117.73     34.11 o
   3   2   5    12754.00    12493.41    328.25 o
   4   2   5      918.27      999.85     40.79 o
   5   2   5     2814.13     2726.16     90.43 o
   6   2   5     1278.58     1249.63     33.16 o
   7   2   5      966.39      927.08     29.71 o
   8   2   5        9.03        7.43     10.36 o
   9   2   5      345.94      365.02     21.16 o
  10   2   5     2588.08     2518.94     68.80 o
  11   2   5      796.49      787.14     34.98 o
  12   2   5      502.89      596.64     32.55 o
  13   2   5      750.58      755.02     44.35 o
  14   2   5       58.44       99.38     27.30 o
   0   3   5      252.18      284.95     31.67 o
   1   3   5     3882.77     3998.01    163.79 o
   2   3   5     1229.40     1157.58     29.84 o
   3   3   5       93.22      124.76     13.33 o
   4   3   5      179.91      227.72     13.74 o
   5   3   5    13132.01    12737.18    309.30 o
   6   3   5      197.29      212.02     13.80 o
   7   3   5     6912.57     6573.59    230.50 o
   8   3   5      489.49      457.59     30.49 o
   9   3   5     6656.03     6587.07    189.51 o
  10   3   5      312.12      271.50     20.53 o
  11   3   5     1301.10     1380.29     50.74 o
  12   3   5       79.86       66.40     13.99 o
  13   3   5      240.42      215.59     38.60 o
  14   3   5       18.44       32.08     26.59 o
   1   4   5    16643.46    16612.76    724.43 o
   2   4   5     4817.07     4860.99    134.13 o
   3   4   5     7087.18     6799.06    169.17 o
   4   4   5     2481.78     2554.24     60.60 o
   5   4   5     2441.62     2340.75     71.92 o
   6   4   5     3154.63     3295.69    122.80 o
   7   4   5      738.11      709.08     34.43 o
   8   4   5      212.52      205.10     16.10 o
   9   4   5      345.32      325.98     21.94 o
  10   4   5     3320.95     3148.69     87.23 o
  11   4   5      647.15      609.71     27.90 o
  12   4   5      212.39      231.05     16.99 o
  13   4   5      658.17      688.07     99.18 o
  14   4   5      210.41      232.62     32.45 o
   0   5   5    13590.68    13311.79    528.34 o
   1   5   5     3614.12     3439.91    123.84 o
   2   5   5    14075.60    14407.21    382.45 o
   3   5   5      749.73      732.55     35.80 o
   4   5   5     5395.49     5173.01    124.91 o
   5   5   5     3001.60     2984.88    124.82 o
   6   5   5     2382.43     2333.10     63.13 o
   7   5   5      580.89      523.62     28.02 o
   8   5   5       21.91       39.44     14.16 o
   9   5   5     1760.10     1801.89     63.22 o
  10   5   5      380.93      354.60     18.79 o
  11   5   5      756.84      766.75     43.00 o
  12   5   5      426.72      453.96     48.98 o
  13   5   5      154.26      130.83     18.86 o
  14   5   5     1614.14     1700.58    138.55 o
   1   6   5     1596.72     1551.81     50.11 o
   2   6   5     1616.35     1600.41     49.63 o
   3   6   5      508.33      467.91     24.72 o
   4   6   5     2416.44     2389.54    133.70 o
   5   6   5      318.53      338.21     20.78 o
   6   6   5    14852.21    14381.40    504.70 o
   7   6   5       58.31       73.55     16.23 o
   8   6   5     2959.34     2892.75     75.62 o
   9   6   5      124.80      132.28     20.43 o
  10   6   5     4972.66     5013.68    216.66 o
  11   6   5       75.90       41.76     17.69 o
  12   6   5      486.42      506.62     65.50 o
  13   6   5      236.84      178.69     38.69 o
   0   7   5     4906.49     4882.92    248.90 o
   1   7   5     4750.09     4577.06     94.17 o
   2   7   5     5715.43     5705.19    149.40 o
   3   7   5      278.51      302.66     24.02 o
   4   7   5     3480.89     3620.22    106.46 o
   5   7   5     5470.11     5256.96    120.22 o
   6   7   5      244.86      223.31     14.72 o
   7   7   5     1567.48     1549.08     52.58 o
   8   7   5      228.94      220.92     13.88 o
   9   7   5     3258.00     3303.75    132.97 o
  10   7   5     1062.92     1071.27     48.31 o
  11   7   5      962.09      905.52     58.78 o
  12   7   5       53.27       25.93     30.26 o
  13   7   5      273.45      372.21    181.52 o
   1   8   5     7017.23     7162.04    152.35 o
   2   8   5     2119.72     2107.28     63.13 o
   3   8   5     3847.31     3775.73     82.82 o
   4   8   5      438.60      393.09     24.01 o
   5   8   5      402.13      364.26     26.36 o
   6   8   5      275.11      304.62     25.94 o
   7   8   5      678.32      683.84     29.83 o
   8   8   5       84.97       87.18     18.91 o
   9   8   5      306.17      329.22     49.62 o
  10   8   5      528.98      512.83     44.70 o
  11   8   5      493.93      472.29     38.27 o
  12   8   5      105.82      116.26     58.78 o
  13   8   5      417.75      303.29     61.99 o
   0   9   5     1192.62     1182.50     73.91 o
   1   9   5     2527.06     2547.98     63.91 o
   2   9   5       52.47       34.46     15.84 o
   3   9   5      209.67      160.65     25.74 o
   4   9   5     2198.07     2233.10     94.65 o
   5   9   5     5744.88     6061.19    218.73 o
   6   9   5      154.25      128.10     16.69 o
   7   9   5     2270.42     2024.57     96.22 o
   8   9   5       33.52       45.54     31.11 o
   9   9   5     2791.21     2901.34    153.15 o
  10   9   5      117.67      116.10     29.91 o
  11   9   5      761.40      689.07    129.59 o
  12   9   5       33.59       30.48     43.09 o
   1  10   5     4672.69     4949.99    250.18 o
   2  10   5      741.22      694.57     33.76 o
   3  10   5     3803.75     3645.93    122.57 o
   4  10   5      488.44      469.11     36.01 o
   5  10   5     1262.58     1302.98     47.71 o
   6  10   5     2372.80     2439.99     79.89 o
   7  10   5      148.33      107.27     19.02 o
   8  10   5      336.78      259.75     36.83 o
   9  10   5      277.16      267.34     37.75 o
  10  10   5     1672.86     1583.91     98.53 o
  11  10   5      131.86      125.46     68.91 o
   0  11   5     6257.31     6626.04    395.22 o
   1  11   5       28.42       12.75     17.14 o
   2  11   5     5235.52     5569.96    202.62 o
   3  11   5       56.27       41.95     20.55 o
   4  11   5     1555.78     1505.82    103.72 o
   5  11   5      290.62      244.80     24.88 o
   6  11   5      591.43      610.20     36.69 o
   7  11   5      155.46      150.20     15.43 o
   8  11   5      491.20      502.97     60.25 o
   9  11   5       40.15       29.11     20.48 o
  10  11   5      247.69      242.34    213.97 o
  11  11   5      236.76      196.29     77.27 o
   1  12   5      413.85      393.65     37.10 o
   2  12   5      657.35      576.22     43.36 o
   3  12   5      397.50      342.82     28.80 o
   4  12   5      522.11      513.29     35.31 o
   5  12   5      446.07      444.75     34.92 o
   6  12   5     3591.37     3860.77    187.38 o
   7  12   5       39.30       48.75     18.62 o
   8  12   5      742.29      624.66     58.33 o
   9  12   5      118.04      103.32     30.16 o
  10  12   5     2445.77     3291.32    486.37 o
   0  13   5     1289.04     1213.90    108.87 o
   1  13   5      554.73      524.32     46.25 o
   2  13   5      853.66      763.92     49.53 o
   3  13   5      120.95      147.97     23.31 o
   4  13   5     1294.17     1418.17     65.20 o
   5  13   5     1749.31     1589.72     96.69 o
   6  13   5      110.56      135.16     34.27 o
   7  13   5      458.78      541.79     49.80 o
   8  13   5       24.94        4.23     19.19 o
   9  13   5      814.85      758.92    100.99 o
   1  14   5     2537.28     2586.87    177.13 o
   2  14   5      163.97      124.48     30.20 o
   3  14   5     1420.33     1509.34     84.99 o
   4  14   5       19.52      -24.93     31.81 o
   5  14   5      265.24      235.16     44.42 o
   6  14   5       98.85       91.09     41.25 o
   7  14   5      195.26      182.42     35.13 o
   0  15   5       64.13       73.64     44.63 o
   1  15   5      815.30      830.48     63.09 o
   2  15   5       20.80       36.77     26.88 o
   3  15   5       13.26       13.94     36.22 o
   4  15   5      275.37      316.20     51.10 o
   5  15   5     1840.97     2055.72    141.14 o
   6  15   5       13.76       18.36     32.26 o
   1  16   5      560.85      538.18     67.47 o
   2  16   5      329.60      295.97     46.28 o
   3  16   5      808.38      765.50     87.92 o
   0   0   6    58773.95    60041.62   2605.13 o
   2   0   6     4172.28     4040.50    137.76 o
   4   0   6    15734.08    16128.14   1091.96 o
   6   0   6     2912.84     2769.95    156.33 o
   8   0   6      865.41      993.70     43.46 o
  10   0   6      385.50      325.50     28.26 o
  12   0   6      934.66      945.47     57.78 o
  14   0   6     1203.69     1224.59    107.34 o
   1   1   6     9878.71    10502.50    249.14 o
   2   1   6     4348.50     4528.06    120.27 o
   3   1   6     4500.58     4604.09    149.63 o
   4   1   6     4840.26     4910.18    254.23 o
   5   1   6     3467.02     3341.48    115.11 o
   6   1   6     3217.41     3297.76    135.54 o
   7   1   6      206.57      222.02     22.54 o
   8   1   6     4185.80     4008.46    114.06 o
   9   1   6       40.59       45.04     12.68 o
  10   1   6     1793.15     1839.83     51.19 o
  11   1   6      664.65      670.35     30.19 o
  12   1   6      827.05      771.06     37.96 o
  13   1   6      562.49      547.33     47.02 o
  14   1   6      327.06      381.51     41.56 o
   0   2   6     4260.83     3922.60    194.37 o
   1   2   6     2219.82     2393.85    120.51 o
   2   2   6     4744.64     5080.55    137.70 o
   3   2   6     5971.47     5910.02    151.42 o
   4   2   6     8002.34     7995.04    185.21 o
   5   2   6     8732.85     8990.81    305.87 o
   6   2   6      204.46      191.71     15.21 o
   7   2   6     2967.04     2992.39     69.42 o
   8   2   6     1325.09     1372.82     50.34 o
   9   2   6     4289.44     4319.86    121.22 o
  10   2   6     1198.83     1081.05     40.40 o
  11   2   6      938.47      936.50     41.53 o
  12   2   6      253.00      250.94     23.59 o
  13   2   6      957.36     1150.53     68.55 o
  14   2   6       45.64       44.70     30.03 o
   1   3   6    18643.24    19028.53    507.46 o
   2   3   6      238.75      226.00     15.28 o
   3   3   6     5026.23     4965.87    134.45 o
   4   3   6      851.33      901.58     31.41 o
   5   3   6     7387.45     7354.22    191.94 o
   6   3   6      821.17      861.37     25.65 o
   7   3   6      237.48      215.68     29.96 o
   8   3   6      219.12      204.77     17.28 o
   9   3   6      642.41      625.58     29.62 o
  10   3   6      146.40      195.33     19.91 o
  11   3   6     2033.54     1959.99     74.51 o
  12   3   6       65.84       33.26     22.12 o
  13   3   6      755.98      858.68     52.83 o
  14   3   6       49.84        0.00     30.00 o
   0   4   6     3774.60     3815.84    265.04 o
   1   4   6       54.32       47.19     18.17 o
   2   4   6     1213.79     1240.07     41.54 o
   3   4   6     3573.02     3479.55     81.67 o
   4   4   6     4399.24     4218.53    104.99 o
   5   4   6     3542.59     3423.60    106.20 o
   6   4   6      307.49      348.41     25.66 o
   7   4   6     4463.94     4335.25    106.69 o
   8   4   6       20.13       21.51     15.89 o
   9   4   6     2797.37     2831.35    102.38 o
  10   4   6      212.69      181.23     17.33 o
  11   4   6      739.67      770.40     40.82 o
  12   4   6      474.52      441.72     37.06 o
  13   4   6      786.68      820.19     58.29 o
  14   4   6       86.44      125.54     30.86 o
   1   5   6     4154.65     4208.09    186.65 o
   2   5   6     1840.38     1807.94     77.48 o
   3   5   6     2977.79     2951.81     74.90 o
   4   5   6     5742.51     5837.61    128.85 o
   5   5   6     2302.28     2243.65     61.18 o
   6   5   6     4685.88     4834.69    170.62 o
   7   5   6      136.28      126.29     18.72 o
   8   5   6     6010.31     5983.65    162.65 o
   9   5   6       21.45       45.03     14.50 o
  10   5   6     2271.66     2308.26     87.22 o
  11   5   6      535.32      554.67     30.22 o
  12   5   6     1133.72     1088.87     56.87 o
  13   5   6      402.65      417.38     53.99 o
   0   6   6    30595.14    31088.50   1030.50 o
   1   6   6      111.50      106.48     16.11 o
   2   6   6     3244.78     3082.02     96.73 o
   3   6   6      306.54      311.52     26.32 o
   4   6   6     8524.80     8535.94    245.82 o
   5   6   6       58.74       46.32     15.21 o
   6   6   6      384.29      365.09     33.08 o
   7   6   6      406.91      372.40     29.00 o
   8   6   6     1429.44     1492.53     64.57 o
   9   6   6      153.90      153.53     17.25 o
  10   6   6      880.96      848.47     29.84 o
  11   6   6      100.10      126.81     31.77 o
  12   6   6      979.86      944.52     62.20 o
  13   6   6       87.12       94.92     31.45 o
   1   7   6     2359.90     2364.72     56.66 o
   2   7   6     1093.69     1113.88     35.19 o
   3   7   6     1926.41     1872.12     55.36 o
   4   7   6     2795.86     2816.54     74.15 o
   5   7   6     2896.83     2868.20     74.09 o
   6   7   6     1444.40     1420.97     48.84 o
   7   7   6      248.83      213.68     19.10 o
   8   7   6     2113.64     2092.22     80.26 o
   9   7   6      261.70      241.23     16.77 o
  10   7   6     1646.07     1563.17     86.27 o
  11   7   6      497.58      499.15     63.90 o
  12   7   6      579.77      648.53    106.29 o
  13   7   6      108.29      126.53     84.20 o
   0   8   6      695.51      547.62     47.97 o
   1   8   6      236.01      214.07     25.05 o
   2   8   6      377.67      443.78     25.22 o
   3   8   6     1074.41     1054.12     46.36 o
   4   8   6     1467.74     1323.15     43.79 o
   5   8   6     7089.50     7210.56    189.68 o
   6   8   6      244.57      247.22     22.52 o
   7   8   6     2421.96     2400.71    145.93 o
   8   8   6       60.12       54.94     16.60 o
   9   8   6     3247.17     3386.19    165.72 o
  10   8   6      126.33      110.69     19.84 o
  11   8   6      593.43      548.49     47.57 o
  12   8   6      195.82      152.39     86.72 o
   1   9   6     7132.81     7394.73    162.49 o
   2   9   6      763.53      696.29     40.58 o
   3   9   6     1704.08     1733.61     67.99 o
   4   9   6      313.90      273.38     23.68 o
   5   9   6     2788.27     2810.42     88.77 o
   6   9   6      228.19      205.98     18.00 o
   7   9   6       13.88       13.17     15.96 o
   8   9   6       78.73       45.11     20.18 o
   9   9   6      135.67      109.56     36.57 o
  10   9   6      340.42      284.64     39.27 o
  11   9   6     1214.03     1172.59     84.13 o
  12   9   6       23.15       -0.01     99.46 o
   0  10   6     6078.69     6132.41    349.82 o
   1  10   6      929.36      944.61     40.55 o
   2  10   6      236.53      257.35     25.55 o
   3  10   6     1343.21     1380.48     51.32 o
   4  10   6     2788.85     2699.28    110.17 o
   5  10   6      732.88      679.66     39.05 o
   6  10   6       87.82       98.81     15.12 o
   7  10   6     1666.97     1623.27     69.68 o
   8  10   6      183.09      152.02     20.96 o
   9  10   6     1075.52     1082.50     79.17 o
  10  10   6      373.74      298.81     35.55 o
  11  10   6      475.94      323.99     68.47 o
   1  11   6      158.77      177.43     20.30 o
   2  11   6      233.29      261.85     29.72 o
   3  11   6      358.55      268.26     26.78 o
   4  11   6     2112.15     2032.95     85.78 o
   5  11   6      103.13      111.91     21.42 o
   6  11   6     2050.40     2107.49     97.46 o
   7  11   6       27.81       13.17     34.98 o
   8  11   6     2721.08     2938.04    171.10 o
   9  11   6      219.44      218.88     38.04 o
  10  11   6      906.58      765.66    101.98 o
   0  12   6     5050.15     4837.37    383.39 o
   1  12   6       23.00       15.83     27.42 o
   2  12   6     1156.67     1040.31     73.27 o
   3  12   6      514.26      517.84     39.40 o
   4  12   6     3073.76     3344.92    132.81 o
   5  12   6      519.98      471.66     46.19 o
   6  12   6       65.57       47.02     28.00 o
   7  12   6     1087.98     1061.53    103.85 o
   8  12   6       73.78       71.43     49.37 o
   9  12   6      197.87      215.24     52.55 o
   1  13   6     1468.03     1628.70     79.99 o
   2  13   6      666.43      684.03     65.62 o
   3  13   6      921.04      828.40     52.30 o
   4  13   6      573.55      519.14     41.66 o
   5  13   6      707.75      726.03     57.69 o
   6  13   6      360.56      405.59     46.86 o
   7  13   6       23.61       38.32     19.35 o
   8  13   6      528.87      459.96     86.51 o
   0  14   6      339.50      352.35     51.75 o
   1  14   6      171.47      203.58     32.26 o
   2  14   6       43.57      -30.09     25.32 o
   3  14   6      784.21      760.04     74.05 o
   4  14   6      194.19      202.93     52.18 o
   5  14   6     1343.58     1441.95    148.11 o
   6  14   6        7.61      -41.57     35.19 o
   7  14   6      975.66     1103.19    162.43 o
   1  15   6     1776.92     2003.51    114.43 o
   2  15   6      232.76      158.25     38.37 o
   3  15   6      567.83      507.32     62.21 o
   4  15   6      136.78       89.87     44.09 o
   5  15   6      914.26      880.50     84.25 o
   0  16   6     1607.23     1520.41    236.99 o
   2   0   7     6166.72     6263.81    220.30 o
   4   0   7     2943.57     2730.07    179.40 o
   6   0   7    13066.06    13745.18    940.32 o
   8   0   7     2987.90     2978.16    114.72 o
  10   0   7     3974.40     3837.61    132.53 o
  12   0   7      636.48      727.70     58.40 o
  14   0   7      979.38     1076.09     98.42 o
   0   1   7     5509.48     5327.09    188.79 o
   1   1   7     5527.72     5662.01    143.83 o
   2   1   7    12500.90    12637.89    314.89 o
   3   1   7       60.39      107.28     20.30 o
   4   1   7     7112.60     7149.38    308.01 o
   5   1   7     4881.03     4874.74    201.42 o
   6   1   7     1967.96     1891.15     73.41 o
   7   1   7     1210.16     1059.03     51.22 o
   8   1   7      431.98      403.28     22.03 o
   9   1   7     2458.07     2632.14     82.16 o
  10   1   7      534.49      501.23     24.70 o
  11   1   7      212.69      234.48     23.85 o
  12   1   7      363.90      287.66     38.21 o
  13   1   7      333.88      306.59     36.44 o
  14   1   7     1008.07     1244.37     83.48 o
   1   2   7    11376.27    11543.50    279.98 o
   2   2   7      800.48      834.99     36.40 o
   3   2   7     6359.29     6543.21    198.43 o
   4   2   7     1425.46     1335.45     44.45 o
   5   2   7     1621.57     1640.65     75.60 o
   6   2   7     1571.29     1505.24     51.56 o
   7   2   7      739.14      742.36     33.41 o
   8   2   7       96.73       95.27     16.09 o
   9   2   7      230.79      211.60     21.15 o
  10   2   7     1966.30     2127.75     65.89 o
  11   2   7     1188.89     1057.94     40.10 o
  12   2   7      371.66      372.55     32.22 o
  13   2   7      706.49      694.54     50.10 o
   0   3   7     1929.72     1899.12     87.13 o
   1   3   7     4129.89     4141.96    101.92 o
   2   3   7      812.76      800.55     31.14 o
   3   3   7     1098.36     1046.14     33.01 o
   4   3   7     1333.12     1261.96     37.79 o
   5   3   7     8687.37     9023.61    266.68 o
   6   3   7      272.11      282.35     19.90 o
   7   3   7     5621.56     5613.88    229.21 o
   8   3   7      193.88      186.10     14.95 o
   9   3   7     4235.66     4203.25    149.29 o
  10   3   7      203.29      170.96     24.22 o
  11   3   7     1424.78     1479.38     80.54 o
  12   3   7       48.44       38.85     25.62 o
  13   3   7      317.91      393.03     43.35 o
   1   4   7     6056.33     6206.22    166.08 o
   2   4   7     3613.58     3834.95    105.56 o
   3   4   7     5424.00     5511.31    158.85 o
   4   4   7     2633.69     2643.90     66.48 o
   5   4   7     2436.65     2381.41     70.33 o
   6   4   7     3358.39     3142.39    119.89 o
   7   4   7     1076.57     1025.19     41.76 o
   8   4   7      732.04      696.73     41.18 o
   9   4   7      350.38      332.26     24.26 o
  10   4   7     2220.16     2245.76     91.94 o
  11   4   7      421.00      426.92     36.92 o
  12   4   7      278.73      233.62     39.70 o
  13   4   7      416.27      489.68     47.10 o
   0   5   7     8891.41     9016.33    571.68 o
   1   5   7       58.97       46.87     21.90 o
   2   5   7     6043.86     6052.98    281.92 o
   3   5   7      174.11      202.00     20.63 o
   4   5   7     2900.83     2989.58     76.85 o
   5   5   7     1277.96     1231.47     63.13 o
   6   5   7     2281.02     2238.57    111.43 o
   7   5   7      968.62      876.83     44.94 o
   8   5   7       41.52       45.10     13.40 o
   9   5   7       99.70      128.86     37.33 o
  10   5   7      312.73      241.49     32.52 o
  11   5   7      451.31      466.49     40.11 o
  12   5   7      462.45      437.71     41.13 o
  13   5   7       63.83       50.92     33.12 o
   1   6   7     2293.80     2308.75     83.58 o
   2   6   7     2130.18     2119.01    105.59 o
   3   6   7       84.86       98.55     19.58 o
   4   6   7     1487.02     1525.06     56.96 o
   5   6   7      113.95      110.23     27.54 o
   6   6   7     6879.98     7298.66    254.56 o
   7   6   7        2.34        9.09     25.02 o
   8   6   7     1628.26     1672.22    103.86 o
   9   6   7      253.22      240.41     37.28 o
  10   6   7     4378.62     4420.75    205.04 o
  11   6   7       21.57        0.00     32.22 o
  12   6   7      550.49      568.39     64.90 o
   0   7   7     8639.50     8605.66    262.60 o
   1   7   7      731.66      654.80     28.62 o
   2   7   7     2492.20     2480.77     68.06 o
   3   7   7      503.49      504.18     27.88 o
   4   7   7     4010.43     4026.58    146.10 o
   5   7   7     3833.36     4061.38    136.09 o
   6   7   7      344.98      360.17     26.75 o
   7   7   7     1950.87     1833.05    103.43 o
   8   7   7      385.86      345.28     27.81 o
   9   7   7     1145.42     1029.03     44.58 o
  10   7   7     1174.38     1195.60     76.65 o
  11   7   7      727.37      708.77     63.32 o
  12   7   7      199.69      171.32     36.58 o
   1   8   7     5284.22     5448.66    143.04 o
   2   8   7      570.59      576.65     29.86 o
   3   8   7     5364.06     5574.80    190.71 o
   4   8   7      906.71      869.32     41.56 o
   5   8   7      896.65      910.03     39.78 o
   6   8   7      717.28      624.14     34.49 o
   7   8   7      371.25      328.34     29.44 o
   8   8   7      128.57      126.85     28.65 o
   9   8   7      436.48      379.37     30.05 o
  10   8   7      407.60      500.33     59.34 o
  11   8   7      482.09      450.46     48.88 o
  12   8   7       60.72      105.34     61.43 o
   0   9   7      880.50      861.91     60.46 o
   1   9   7     2355.42     2490.81     79.05 o
   2   9   7        1.76       26.08     12.31 o
   3   9   7      891.53      892.04     38.76 o
   4   9   7      831.05      745.09     48.02 o
   5   9   7     4903.06     5287.18    173.94 o
   6   9   7        2.92        3.55     13.74 o
   7   9   7     1832.55     1790.87     79.85 o
   8   9   7       79.71       46.26     15.99 o
   9   9   7     2057.58     2141.19    124.99 o
  10   9   7       26.75      -21.88     25.05 o
  11   9   7      824.54      698.37     70.15 o
   1  10   7     3098.44     3300.87    143.29 o
   2  10   7      319.43      320.12     32.85 o
   3  10   7     1378.38     1381.26     65.99 o
   4  10   7      487.28      499.40     34.48 o
   5  10   7      761.10      759.13     42.21 o
   6  10   7     1645.41     1537.79     64.79 o
   7  10   7      141.00      128.19     18.29 o
   8  10   7      298.51      293.92     49.18 o
   9  10   7      242.93      289.20     35.98 o
  10  10   7     1348.54     1407.75    112.04 o
   0  11   7     2432.91     2576.76    167.28 o
   1  11   7      105.30      157.30     28.32 o
   2  11   7     4127.28     4204.15    182.76 o
   3  11   7      103.03      100.92     21.33 o
   4  11   7     1343.81     1547.82     70.65 o
   5  11   7      544.02      601.01     45.17 o
   6  11   7      657.63      564.34     34.93 o
   7  11   7      215.39      191.25     28.91 o
   8  11   7      235.51      283.16     44.02 o
   9  11   7      147.73      198.90     36.01 o
   1  12   7      571.04      572.31     87.05 o
   2  12   7      445.62      433.34     38.92 o
   3  12   7       89.36       68.32     33.52 o
   4  12   7      298.35      297.91     36.00 o
   5  12   7      139.23       85.90     26.65 o
   6  12   7     2439.97     2600.35    174.91 o
   7  12   7      143.98      143.42     46.90 o
   8  12   7      408.23      359.96     48.26 o
   0  13   7      745.20      638.23     77.82 o
   1  13   7      343.68      326.00     37.46 o
   2  13   7      982.46     1029.43     69.44 o
   3  13   7      120.51       71.30     31.27 o
   4  13   7     1059.49      885.70     78.84 o
   5  13   7     1292.30     1396.95    100.28 o
   6  13   7      183.96      251.12     48.46 o
   7  13   7      216.31       92.23     36.31 o
   1  14   7     2358.03     2586.49    133.57 o
   2  14   7       81.94       60.39     33.09 o
   3  14   7     1340.48     1286.84    114.16 o
   4  14   7        0.92        6.33     31.48 o
   5  14   7      313.40      356.81     48.64 o
   6  14   7       18.02       -2.88     37.25 o
   0  15   7      122.53       40.06    100.53 o
   1  15   7      730.22      635.25     55.63 o
   2  15   7      177.07      141.50     49.32 o
   3  15   7       13.09       12.63     37.15 o
   0   0   8    14481.04    14422.23    815.32 o
   2   0   8     1177.55     1162.49     71.03 o
   4   0   8    10093.72    10072.25    612.74 o
   6   0   8     2922.40     2919.35    356.23 o
   8   0   8     1125.48     1010.35     56.07 o
  10   0   8      146.06       71.68     33.78 o
  12   0   8      599.91      477.95     59.88 o
   1   1   8     4431.37     4481.51    118.78 o
   2   1   8     1192.18     1175.69     44.55 o
   3   1   8     1253.19     1190.69     49.66 o
   4   1   8     1745.98     1740.51     53.51 o
   5   1   8      789.28      802.54     51.64 o
   6   1   8     3099.74     3169.07    152.61 o
   7   1   8       46.78       39.83     12.55 o
   8   1   8     4932.70     4877.66    156.02 o
   9   1   8       72.03       56.60     17.37 o
  10   1   8     2052.44     1996.24     79.37 o
  11   1   8      190.06      187.72     22.74 o
  12   1   8     1000.66     1158.18     81.14 o
  13   1   8      304.16      448.39     46.09 o
   0   2   8     3009.04     3008.73    194.48 o
   1   2   8      941.52      998.78     40.53 o
   2   2   8     1739.15     1594.25     59.01 o
   3   2   8     3739.48     4068.29    100.13 o
   4   2   8     1795.56     1745.92     87.25 o
   5   2   8     4290.58     4347.34    132.98 o
   6   2   8      306.18      298.05     24.72 o
   7   2   8     4048.50     4036.81    147.65 o
   8   2   8      924.32      867.15     35.45 o
   9   2   8     3221.67     3380.76    114.61 o
  10   2   8      677.88      723.89     40.87 o
  11   2   8      624.70      590.33     50.13 o
  12   2   8      263.53      271.76     31.84 o
  13   2   8      852.48      924.29     65.29 o
   1   3   8    12854.34    12992.50    362.87 o
   2   3   8      138.33      183.04     17.71 o
   3   3   8     6623.75     6768.17    170.36 o
   4   3   8      336.36      315.87     19.89 o
   5   3   8     3213.79     3198.61     97.77 o
   6   3   8       42.87       53.96     17.14 o
   7   3   8      321.57      314.58     19.15 o
   8   3   8      142.85      135.16     21.41 o
   9   3   8      350.85      356.65     27.77 o
  10   3   8       18.29       46.75     24.56 o
  11   3   8     1282.56     1253.98    124.96 o
  12   3   8       40.97       47.36     26.39 o
  13   3   8      603.32      632.11     54.66 o
   0   4   8     4471.22     4270.25    223.76 o
   1   4   8      404.33      415.95     20.31 o
   2   4   8     1928.47     1969.96     52.87 o
   3   4   8     5214.85     5590.51    166.39 o
   4   4   8     4061.64     4286.63    100.74 o
   5   4   8     3529.71     3471.30     95.54 o
   6   4   8       79.86       56.54     15.37 o
   7   4   8     3576.35     3571.44    167.43 o
   8   4   8      118.50      117.12     17.02 o
   9   4   8     2024.64     1933.96    119.07 o
  10   4   8      345.46      381.00     34.21 o
  11   4   8      746.68      673.55     57.05 o
  12   4   8      637.40      620.43     46.58 o
   1   5   8     3270.50     3308.22    120.34 o
   2   5   8      771.00      854.86     50.66 o
   3   5   8      104.57      109.50     17.46 o
   4   5   8     2769.34     2755.04     79.17 o
   5   5   8      529.29      508.46     30.45 o
   6   5   8     2582.05     2611.02     78.92 o
   7   5   8        2.32       -5.92     14.54 o
   8   5   8     4904.70     4866.59    182.06 o
   9   5   8      107.71       80.11     16.57 o
  10   5   8     1403.26     1340.11     82.62 o
  11   5   8      166.75      215.43     35.97 o
  12   5   8      829.84      842.84     67.45 o
   0   6   8    11929.54    12048.40    549.58 o
   1   6   8       90.00      103.67     27.62 o
   2   6   8     1346.27     1357.20     58.05 o
   3   6   8       14.50       20.36     14.50 o
   4   6   8     6124.54     6046.67    161.91 o
   5   6   8       64.55       86.86     25.11 o
   6   6   8      355.99      438.76     27.39 o
   7   6   8      132.64      110.09     17.40 o
   8   6   8      529.63      507.36     47.35 o
   9   6   8       43.63       45.94     17.14 o
  10   6   8      539.75      462.90     58.89 o
  11   6   8        7.33       31.01     39.96 o
  12   6   8      443.16      473.19     45.52 o
   1   7   8     2631.74     2616.49     85.05 o
   2   7   8      117.45      161.73     23.82 o
   3   7   8     1336.77     1450.97     56.32 o
   4   7   8     2614.95     2650.95    104.97 o
   5   7   8      885.96      814.41     49.37 o
   6   7   8     1836.95     1806.80     82.83 o
   7   7   8       82.48       45.01     24.30 o
   8   7   8     1975.36     2003.01    128.30 o
   9   7   8      256.18      282.09     39.59 o
  10   7   8     1838.78     1884.29    152.01 o
  11   7   8      152.30      108.07     30.70 o
   0   8   8     1287.32     1288.60    166.93 o
   1   8   8      667.22      634.43     35.94 o
   2   8   8      413.98      385.05     30.80 o
   3   8   8     2260.97     2220.53     76.48 o
   4   8   8      918.46      869.91     45.17 o
   5   8   8     5080.95     5297.89    213.66 o
   6   8   8      164.18      193.65     26.93 o
   7   8   8     1370.96     1337.47     92.83 o
   8   8   8       34.44       23.39     18.35 o
   9   8   8     2478.56     2611.79    220.84 o
  10   8   8       78.48       56.14     33.07 o
  11   8   8      578.87      499.62     57.35 o
   1   9   8     6173.95     6441.43    227.43 o
   2   9   8      883.71      941.03     70.32 o
   3   9   8     1047.11     1103.56     50.20 o
   4   9   8      400.87      385.95     33.12 o
   5   9   8     1940.72     2142.68     93.95 o
   6   9   8      100.59       74.47     30.85 o
   7   9   8       15.48       11.66     16.46 o
   8   9   8      189.05      179.38     36.33 o
   9   9   8       20.72        5.46     28.09 o
  10   9   8      294.65      318.45     71.59 o
   0  10   8     4222.92     4505.03    254.33 o
   1  10   8       32.52       15.43     26.05 o
   2  10   8      454.49      350.58     33.30 o
   3  10   8      521.45      474.02     39.90 o
   4  10   8     1771.88     1873.35    138.16 o
   5  10   8      518.79      532.55     39.24 o
   6  10   8      337.86      238.45     31.47 o
   7  10   8     1109.58     1090.55     99.99 o
   8  10   8      104.77      130.79     42.45 o
   9  10   8      588.23      667.91     64.17 o
   1  11   8      199.19      174.00     38.42 o
   2  11   8      121.17      124.63     24.98 o
   3  11   8      103.52      111.01     28.24 o
   4  11   8     1278.22     1328.08     73.42 o
   5  11   8       40.20      -19.82     26.91 o
   6  11   8     1126.19     1107.95     69.83 o
   7  11   8        0.50       27.77     41.00 o
   8  11   8     1944.08     2278.41    264.38 o
   9  11   8       93.92       72.88     47.22 o
   0  12   8     3791.46     4385.86    511.24 o
   1  12   8        7.62      -24.49     24.23 o
   2  12   8      832.79      892.40     63.44 o
   3  12   8      183.36      135.92     37.42 o
   4  12   8     2215.27     2142.45    160.28 o
   5  12   8      183.33      220.47     40.69 o
   6  12   8      181.35      224.46     46.35 o
   7  12   8      588.84      618.45     55.57 o
   1  13   8     1708.23     1852.23    109.66 o
   2  13   8      191.80      243.36     36.28 o
   3  13   8      625.90      602.01     62.32 o
   4  13   8      583.75      618.73     68.44 o
   5  13   8      448.57      405.07     83.81 o
   6  13   8      667.26      637.39     65.11 o
   0  14   8      214.93      164.19     49.36 o
   1  14   8       94.18       46.76     34.71 o
   2  14   8       51.94       65.32     45.08 o
   3  14   8      759.76      853.66     85.50 o
   4  14   8       87.28       77.18     47.02 o
   2   0   9     4454.50     4659.39    196.81 o
   4   0   9     1425.62     1271.13    105.35 o
   6   0   9     7447.79     7518.81    349.30 o
   8   0   9     3613.26     3785.02    233.16 o
  10   0   9     4317.53     4346.70    298.77 o
  12   0   9      445.96      427.00     72.55 o
   0   1   9     4988.54     5199.37    202.72 o
   1   1   9     1325.99     1369.63     73.18 o
   2   1   9     7623.55     7771.90    211.73 o
   3   1   9       71.38       63.81     16.15 o
   4   1   9     3741.77     3748.12    121.78 o
   5   1   9      525.26      536.50     27.59 o
   6   1   9      256.69      239.08     26.34 o
   7   1   9     2730.84     2899.09    112.89 o
   8   1   9      108.99       79.71     22.23 o
   9   1   9      298.78      283.87     26.51 o
  10   1   9      658.49      617.67     37.26 o
  11   1   9       66.86       82.88     32.08 o
  12   1   9      601.18      678.47     64.93 o
   1   2   9     5177.17     5346.93    143.49 o
   2   2   9      882.67      825.23     49.70 o
   3   2   9     6427.43     6625.01    202.24 o
   4   2   9     1329.83     1305.23     44.77 o
   5   2   9      275.72      306.64     25.32 o
   6   2   9     4221.94     4565.01    192.04 o
   7   2   9      191.92      199.85     20.92 o
   8   2   9     1779.79     1705.03     79.51 o
   9   2   9      120.66      134.20     22.85 o
  10   2   9     1440.54     1392.46     84.01 o
  11   2   9      486.68      581.48     47.76 o
  12   2   9      284.85      362.00     40.82 o
   0   3   9      472.25      446.90     52.14 o
   1   3   9     2062.95     2049.91     69.98 o
   2   3   9       67.68       71.68     16.84 o
   3   3   9     1353.99     1401.34     98.93 o
   4   3   9      680.11      662.48     36.11 o
   5   3   9     6547.84     6789.86    175.23 o
   6   3   9       45.63       52.69     15.66 o
   7   3   9     3620.47     3615.23    119.76 o
   8   3   9      559.86      542.73     31.74 o
   9   3   9     3433.87     3656.66    133.23 o
  10   3   9       78.20       36.40     25.19 o
  11   3   9     1908.85     2013.51    117.75 o
  12   3   9       10.99       46.54     34.62 o
   1   4   9     4213.03     4385.35    114.74 o
   2   4   9      859.71      846.23     32.69 o
   3   4   9     1150.07     1189.69     35.74 o
   4   4   9      636.86      676.10     27.42 o
   5   4   9      483.00      513.86     31.31 o
   6   4   9     1625.98     1620.89     68.25 o
   7   4   9      510.81      574.45     42.55 o
   8   4   9     1161.55     1049.25     71.53 o
   9   4   9       61.31       14.55     17.04 o
  10   4   9     1062.02      909.46     74.82 o
  11   4   9      148.74      109.41     33.96 o
  12   4   9      179.33      145.22     35.99 o
   0   5   9     1640.18     1688.56    181.44 o
   1   5   9      290.48      302.64     31.33 o
   2   5   9     3540.90     3741.53    238.58 o
   3   5   9      263.65      292.77     21.64 o
   4   5   9     2172.53     2284.22     84.22 o
   5   5   9      761.69      783.43     43.84 o
   6   5   9     1672.88     1648.76     71.53 o
   7   5   9      504.20      512.51     34.66 o
   8   5   9      295.52      287.71     26.51 o
   9   5   9      540.51      467.24     40.75 o
  10   5   9       50.57       17.49     25.63 o
  11   5   9       85.57       37.64     35.83 o
   1   6   9      868.19      834.80     44.80 o
   2   6   9      217.74      251.66     31.40 o
   3   6   9      466.57      492.54     32.69 o
   4   6   9      336.38      345.18     30.71 o
   5   6   9        3.76      -32.96     24.08 o
   6   6   9     3379.09     3487.84    118.45 o
   7   6   9        1.20       16.97     29.28 o
   8   6   9      943.40      970.44     57.51 o
   9   6   9       36.52       12.65     32.35 o
  10   6   9     3151.19     3440.66    234.60 o
  11   6   9       25.52       31.95     33.21 o
   0   7   9     3076.03     3018.27    225.29 o
   1   7   9     1567.37     1593.27     78.17 o
   2   7   9     2297.11     2435.24     93.64 o
   3   7   9      176.72      121.59     28.11 o
   4   7   9     2156.10     2123.50     86.53 o
   5   7   9     2231.38     2263.57    105.18 o
   6   7   9      594.48      532.87     44.41 o
   7   7   9     1151.68     1101.65     64.48 o
   8   7   9      119.62       74.04     30.11 o
   9   7   9      925.99      936.49    187.39 o
  10   7   9      217.88      233.03     46.20 o
  11   7   9       79.09      120.33     38.29 o
   1   8   9     7940.99     8456.85    290.51 o
   2   8   9      194.17      192.90     22.20 o
   3   8   9     3298.35     3229.71    135.33 o
   4   8   9      426.10      449.95     38.16 o
   5   8   9      696.28      756.63     51.08 o
   6   8   9      384.07      351.55     43.85 o
   7   8   9      183.48      129.67     27.60 o
   8   8   9      272.81      330.07     62.80 o
   9   8   9      551.03      582.33     60.10 o
  10   8   9      504.46      435.15     53.65 o
   0   9   9       39.98       48.65     51.55 o
   1   9   9      939.05      908.46     55.17 o
   2   9   9      579.42      616.59     48.80 o
   3   9   9      829.03      861.66     56.07 o
   4   9   9      804.08      824.38     59.55 o
   5   9   9     4749.60     5085.31    212.48 o
   6   9   9        0.60       16.78     24.90 o
   7   9   9     1368.77     1373.77     92.34 o
   8   9   9        5.90       11.92     41.06 o
   9   9   9     1721.52     1758.68    128.70 o
   1  10   9     2395.46     2528.52    134.62 o
   2  10   9       80.77       86.41     27.33 o
   3  10   9     1112.45     1132.72     81.39 o
   4  10   9      355.54      341.77     36.74 o
   5  10   9      279.85      242.04     39.74 o
   6  10   9     1555.19     1643.39    137.03 o
   7  10   9       64.45       76.53     37.66 o
   8  10   9      476.38      501.52     64.05 o
   9  10   9      138.93      125.87     44.63 o
   0  11   9     1965.69     1881.71    211.78 o
   1  11   9       18.28        5.65     22.60 o
   2  11   9     1842.81     2020.90    108.68 o
   3  11   9       81.58       54.61     29.13 o
   4  11   9      542.08      484.45     42.59 o
   5  11   9      367.08      373.02     50.80 o
   6  11   9      844.04      843.61     72.63 o
   7  11   9      388.07      371.04     67.00 o
   8  11   9      102.30      133.68     50.63 o
   1  12   9      130.53      141.23     32.57 o
   2  12   9      196.09      221.42     36.73 o
   3  12   9       26.77       -9.09     26.32 o
   4  12   9      451.70      430.03     56.46 o
   5  12   9       19.35       10.61     34.79 o
   6  12   9     1226.94     1293.65    111.59 o
   0  13   9     1247.40     1202.62    109.42 o
   1  13   9       73.08       50.21     30.42 o
   2  13   9      607.13      457.38     58.23 o
   3  13   9       72.63       91.82     44.94 o
   4  13   9      661.82      715.35     76.65 o
   5  13   9      685.16      654.67     70.09 o
   1  14   9     1545.58     1705.40    125.26 o
   0   0  10     2335.22     2508.92    163.74 o
   2   0  10      338.64      297.69     45.03 o
   4   0  10     5388.35     5316.85    275.52 o
   6   0  10       77.51       73.01     39.63 o
   8   0  10      922.93      899.77     87.41 o
  10   0  10      243.66      348.30     85.16 o
  12   0  10      237.86      250.27     56.14 o
   1   1  10     2561.54     2583.46    121.52 o
   2   1  10      672.02      584.49     42.82 o
   3   1  10      308.91      315.63     34.82 o
   4   1  10      574.38      571.99     34.98 o
   5   1  10      355.95      364.47     26.41 o
   6   1  10     1727.67     1815.20     71.24 o
   7   1  10       83.21      121.76     20.65 o
   8   1  10     2863.33     2948.60    125.15 o
   9   1  10      178.42      133.18     21.96 o
  10   1  10     1453.21     1358.90    109.99 o
  11   1  10       65.72       51.54     42.34 o
   0   2  10     1203.91     1215.82     76.33 o
   1   2  10      903.86      863.34     42.70 o
   2   2  10      508.86      502.04     63.10 o
   3   2  10     3342.17     3330.56    114.79 o
   4   2  10     1217.88     1233.05     63.02 o
   5   2  10     4334.14     4335.55    138.11 o
   6   2  10      339.24      258.30     27.31 o
   7   2  10     3044.58     3043.34     98.39 o
   8   2  10      243.73      199.02     20.86 o
   9   2  10     1998.14     1960.24    130.18 o
  10   2  10      322.79      291.76     35.00 o
  11   2  10      474.68      427.85     53.84 o
   1   3  10     7329.11     7698.37    248.45 o
   2   3  10      293.85      231.04     18.68 o
   3   3  10     5892.56     6154.69    170.04 o
   4   3  10      152.20      139.94     18.57 o
   5   3  10     2027.12     2002.28     77.50 o
   6   3  10      538.53      516.92     32.55 o
   7   3  10      128.68      114.12     18.25 o
   8   3  10      179.13      138.14     22.51 o
   9   3  10       30.19       26.41     25.32 o
  10   3  10       44.06       78.77     30.34 o
  11   3  10     1091.19     1058.29    125.54 o
   0   4  10     5662.35     5914.95    225.02 o
   1   4  10      526.16      526.34     21.52 o
   2   4  10     2870.74     2792.16    116.30 o
   3   4  10     1673.47     1665.08     58.70 o
   4   4  10     2115.64     2219.59     70.82 o
   5   4  10     2092.33     2104.42     71.87 o
   6   4  10      487.59      403.97     26.93 o
   7   4  10     2212.64     2107.77     96.06 o
   8   4  10       62.50       46.47     25.11 o
   9   4  10     1175.67     1122.25     74.13 o
  10   4  10      269.39      295.92     50.01 o
  11   4  10      519.56      559.39     60.27 o
   1   5  10     2080.59     2043.22     82.04 o
   2   5  10      879.25      899.11     53.45 o
   3   5  10        3.67       -9.49     13.51 o
   4   5  10     2059.66     2085.75     92.69 o
   5   5  10      163.95      165.10     18.00 o
   6   5  10     1773.37     1818.52     74.00 o
   7   5  10       10.29        6.67     22.09 o
   8   5  10     3331.23     3620.39    243.56 o
   9   5  10       29.76       18.42     26.63 o
  10   5  10      790.56      760.74     63.60 o
  11   5  10       56.51       75.06     37.11 o
   0   6  10     6157.27     6428.00    305.36 o
   1   6  10        0.13      -16.78     18.28 o
   2   6  10     2088.64     2159.59    110.61 o
   3   6  10       17.93       47.69     26.98 o
   4   6  10     4199.93     4371.24    215.79 o
   5   6  10      232.08      168.24     33.15 o
   6   6  10      361.80      333.20     29.54 o
   7   6  10      191.51      203.24     26.12 o
   8   6  10      443.32      461.62     38.10 o
   9   6  10       73.05       98.84     33.41 o
  10   6  10      185.71      204.72     49.62 o
   1   7  10     1157.59     1192.29     59.41 o
   2   7  10      389.20      341.46     39.12 o
   3   7  10      348.76      253.93     33.20 o
   4   7  10     3016.68     3034.79    130.47 o
   5   7  10      255.62      274.07     40.21 o
   6   7  10     1790.56     1902.26     96.95 o
   7   7  10       93.55       66.14     18.97 o
   8   7  10     1523.27     1556.38    168.70 o
   9   7  10      304.07      298.99     43.70 o
  10   7  10     1100.07      966.06     78.81 o
   0   8  10     2682.43     2852.47    205.08 o
   1   8  10      550.51      530.86     43.53 o
   2   8  10      334.46      337.57     45.28 o
   3   8  10      915.07     1095.88     85.50 o
   4   8  10      300.47      298.63     37.51 o
   5   8  10     2526.72     2400.98    130.01 o
   6   8  10      102.82      161.96     40.49 o
   7   8  10      788.64      806.18     67.74 o
   8   8  10        4.42        6.16     31.49 o
   9   8  10     1455.37     1448.62    158.77 o
   1   9  10     2901.80     3098.93    148.46 o
   2   9  10      235.64      228.21     34.81 o
   3   9  10     1009.26     1071.24     71.85 o
   4   9  10      114.93      137.48     36.48 o
   5   9  10     1694.52     1653.44     98.26 o
   6   9  10      113.84       88.84     36.34 o
   7   9  10       20.53       35.98     37.38 o
   8   9  10      243.57      207.75     54.67 o
   0  10  10     2456.42     2541.79    306.59 o
   1  10  10      678.94      669.29     50.27 o
   2  10  10      219.63      209.27     38.19 o
   3  10  10      190.71      172.71     38.00 o
   4  10  10     1001.70      966.51     73.37 o
   5  10  10      296.63      419.14     53.85 o
   6  10  10      240.92      305.78     51.59 o
   7  10  10      300.44      266.88     58.41 o
   1  11  10       32.28       26.09     34.46 o
   2  11  10       82.47       83.33     32.92 o
   3  11  10        7.08       45.74     34.06 o
   4  11  10      676.99      653.88     69.83 o
   5  11  10       64.84      120.16     48.95 o
   6  11  10      540.02      573.70    128.68 o
   0  12  10     1563.39     1696.40    162.41 o
   1  12  10       61.34       50.18     49.72 o
   2  12  10      543.93      426.58     54.62 o
   3  12  10      131.43      118.74     48.37 o
   4  12  10     1133.67     1115.25     99.07 o
   5  12  10      258.74      233.79     61.99 o
   1  13  10     1244.28     1182.22    113.89 o
   2  13  10      219.72      167.57     53.23 o
   2   0  11     3065.13     3085.29    159.96 o
   4   0  11     1265.38     1255.85     94.89 o
   6   0  11     2460.91     2390.78    135.36 o
   8   0  11     1126.27     1042.57    119.08 o
  10   0  11     1159.95     1357.65    189.58 o
   0   1  11     3089.03     3198.19    161.12 o
   1   1  11      701.44      593.07     43.59 o
   2   1  11     5208.61     5341.65    189.64 o
   3   1  11      206.20      220.28     34.67 o
   4   1  11     2247.24     2421.54     87.33 o
   5   1  11      650.04      593.97     36.15 o
   6   1  11      371.86      385.81     34.75 o
   7   1  11     1033.79      976.33     74.52 o
   8   1  11       68.18       79.01     21.87 o
   9   1  11      246.12      167.71     28.23 o
  10   1  11      367.87      316.73     44.07 o
  11   1  11       12.27       30.64     36.39 o
   1   2  11     3355.34     3226.23    110.29 o
   2   2  11      329.30      360.78     43.74 o
   3   2  11     3632.48     3787.79    137.81 o
   4   2  11     1091.73      984.90     48.63 o
   5   2  11      666.57      652.14     42.89 o
   6   2  11     2449.74     2558.29    114.91 o
   7   2  11      534.06      546.82     32.79 o
   8   2  11      599.82      592.06     36.47 o
   9   2  11       76.60       64.98     24.89 o
  10   2  11      566.24      486.38     47.76 o
   0   3  11      177.00      113.65     36.71 o
   1   3  11     1144.62     1128.92     52.82 o
   2   3  11       35.47       20.81     17.99 o
   3   3  11     1383.96     1360.86     58.88 o
   4   3  11       39.56       36.91     17.58 o
   5   3  11     2996.66     3138.84    149.18 o
   6   3  11       47.97       11.76     16.67 o
   7   3  11     1519.41     1405.63     61.53 o
   8   3  11      128.64      113.87     24.67 o
   9   3  11     1994.50     2106.55    123.46 o
  10   3  11      129.26      126.04     31.50 o
   1   4  11     1618.19     1718.86     63.01 o
   2   4  11       39.66       45.99     17.81 o
   3   4  11     1129.58     1187.16     50.30 o
   4   4  11      500.93      450.38     28.37 o
   5   4  11      614.62      561.39     35.86 o
   6   4  11     1672.47     1692.29     85.57 o
   7   4  11      459.34      430.32     48.20 o
   8   4  11      768.38      736.56     49.48 o
   9   4  11       86.67       77.41     43.06 o
  10   4  11      735.38      673.38     56.02 o
   0   5  11     1199.77      929.19     75.94 o
   1   5  11      180.59      210.65     26.39 o
   2   5  11     2718.54     2887.42    136.03 o
   3   5  11      161.44      123.31     18.98 o
   4   5  11     1417.49     1365.22     62.41 o
   5   5  11      185.32      150.14     37.31 o
   6   5  11     1046.57     1033.90     59.40 o
   7   5  11       92.46      105.71     27.81 o
   8   5  11       83.20       93.69     28.27 o
   9   5  11        3.64        2.64     27.10 o
  10   5  11       53.13       66.58     38.24 o
   1   6  11      163.47       93.29     25.67 o
   2   6  11      963.89      959.56     55.67 o
   3   6  11      181.85      171.26     26.44 o
   4   6  11      451.16      383.50     40.47 o
   5   6  11        6.59        9.20     49.86 o
   6   6  11     1194.02     1100.93     72.82 o
   7   6  11        1.21       -9.47     31.51 o
   8   6  11      482.92      458.21     57.34 o
   9   6  11       18.16       35.50     30.16 o
   0   7  11     2681.73     2889.88    234.39 o
   1   7  11      189.86      185.73     31.65 o
   2   7  11     1888.59     1827.53     91.88 o
   3   7  11      163.46      163.84     46.22 o
   4   7  11     1596.74     1668.82     90.95 o
   5   7  11     1115.25      972.25     69.78 o
   6   7  11      421.73      481.24     48.85 o
   7   7  11     1054.39     1068.42    120.86 o
   8   7  11      177.61      122.53     39.56 o
   9   7  11      344.60      265.12     50.24 o
   1   8  11     3228.34     3428.97    176.78 o
   2   8  11      404.67      351.98     42.99 o
   3   8  11     3036.05     3256.24    156.75 o
   4   8  11      132.61      159.63     37.80 o
   5   8  11      785.64      744.21     59.79 o
   6   8  11      437.48      436.69     62.66 o
   7   8  11      215.96      158.87     43.60 o
   8   8  11      261.70      297.51     56.14 o
   0   9  11      541.97      547.06    102.47 o
   1   9  11      603.52      603.84     51.32 o
   2   9  11      206.32      211.01     35.13 o
   3   9  11      786.08      735.00     59.91 o
   4   9  11      451.12      442.90     49.87 o
   5   9  11     2311.12     2686.15    181.50 o
   6   9  11       43.76        7.73     39.92 o
   7   9  11     1000.72      920.03    101.03 o
   1  10  11     1249.15     1352.82     88.61 o
   2  10  11      123.40       56.25     39.81 o
   3  10  11      497.99      550.84     47.04 o
   4  10  11      234.70      248.85     58.03 o
   5  10  11      145.62      218.45     55.76 o
   6  10  11     1038.46     1045.26     90.71 o
   0  11  11      432.22      426.64     79.22 o
   1  11  11       42.47       58.08     40.05 o
   2  11  11      912.51      809.93     70.34 o
   3  11  11       33.53       41.82     40.33 o
   4  11  11      426.82      495.95     72.60 o
   1  12  11        8.28        4.05     32.23 o
   2  12  11      177.20      167.06     51.65 o
   0   0  12     2593.02     2685.55    195.45 o
   2   0  12      750.21      642.09     68.35 o
   4   0  12     2322.65     2398.60    158.10 o
   6   0  12      776.78      883.09    100.39 o
   8   0  12      240.32      236.43     60.78 o
   1   1  12      941.61      966.71     60.74 o
   2   1  12       55.00       24.11     24.11 o
   3   1  12      129.63       55.63     31.25 o
   4   1  12      887.75      904.60     51.08 o
   5   1  12       85.85       38.87     23.31 o
   6   1  12      530.83      544.93     36.47 o
   7   1  12       29.37       49.48     24.75 o
   8   1  12     1068.11     1052.56    104.57 o
   9   1  12      162.82      249.80     47.43 o
   0   2  12     1551.59     1613.18    110.13 o
   1   2  12      201.11      201.86     41.24 o
   2   2  12      794.21      809.25     69.45 o
   3   2  12     1097.04     1099.03     56.40 o
   4   2  12      500.02      361.33     36.72 o
   5   2  12     1944.75     1866.36     96.88 o
   6   2  12      142.20      179.62     27.23 o
   7   2  12     1224.69     1264.69     89.49 o
   8   2  12      246.91      242.21     37.82 o
   9   2  12     1484.47     1614.76     94.22 o
   1   3  12     4881.25     5137.85    196.68 o
   2   3  12       20.09       43.65     23.87 o
   3   3  12     3161.53     3455.04    125.50 o
   4   3  12      383.44      400.80     37.98 o
   5   3  12     2746.15     2852.32    151.76 o
   6   3  12      236.53      212.50     29.95 o
   7   3  12       19.29       25.13     22.08 o
   8   3  12      139.58      108.07     30.58 o
   9   3  12       96.69       92.68     55.59 o
   0   4  12     3376.15     3646.59    172.59 o
   1   4  12      287.46      381.40     48.57 o
   2   4  12     1843.05     1839.58     82.15 o
   3   4  12      795.44      811.97     56.22 o
   4   4  12      578.47      509.62     33.85 o
   5   4  12      868.61      873.90     50.41 o
   6   4  12      108.84       98.78     29.68 o
   7   4  12     1364.11     1267.41    100.39 o
   8   4  12       50.56       40.08     44.20 o
   9   4  12      636.71      602.57     85.16 o
   1   5  12      757.08      760.82     57.80 o
   2   5  12      557.96      512.87     45.68 o
   3   5  12      321.75      279.38     42.62 o
   4   5  12     1576.46     1513.38    103.66 o
   5   5  12       52.65       53.14     50.01 o
   6   5  12     1075.51      938.04     66.28 o
   7   5  12       27.57       30.38     37.21 o
   8   5  12     1064.11      923.42     87.12 o
   0   6  12     3725.48     3939.00    296.60 o
   1   6  12       43.02       60.60     29.80 o
   2   6  12      920.96      877.13     61.49 o
   3   6  12       46.28       16.86     28.73 o
   4   6  12     2024.15     2106.35    122.20 o
   5   6  12       58.19       66.69     33.34 o
   6   6  12      139.33      145.73     36.51 o
   7   6  12      158.67      208.56     45.43 o
   8   6  12       77.48      101.98     58.62 o
   1   7  12      365.47      380.91     37.76 o
   2   7  12      405.73      368.96     40.51 o
   3   7  12       76.04       66.04     33.01 o
   4   7  12     1263.39     1169.21     89.68 o
   5   7  12      151.93      145.28     31.51 o
   6   7  12     1223.46     1235.66     97.41 o
   7   7  12       68.75       20.60     54.55 o
   0   8  12      841.22      843.15     89.33 o
   1   8  12      360.66      376.41     45.69 o
   2   8  12      447.08      427.31     45.57 o
   3   8  12      999.77      917.87     69.41 o
   4   8  12      186.89      191.91     38.99 o
   5   8  12     1139.08     1251.21    113.14 o
   6   8  12       16.41       20.67     73.98 o
   1   9  12     1079.40     1153.20     82.89 o
   2   9  12      115.75       90.03     44.73 o
   3   9  12      855.72      825.79     67.66 o
   4   9  12       99.91      107.78     51.69 o
   5   9  12     1070.19     1188.37    108.62 o
   0  10  12     1681.40     1796.58    182.61 o
   1  10  12      169.40      117.16     43.13 o
   2  10  12      356.54      200.12     42.49 o
   3  10  12       23.17       45.08     38.83 o
   4  10  12      446.93      397.58     56.68 o
   2   0  13     1940.92     1960.97    229.88 o
   4   0  13      942.82      869.28     72.03 o
   6   0  13     1408.61     1495.53    143.32 o
   8   0  13      624.93      623.31    205.09 o
   0   1  13     5190.11     5213.22    297.69 o
   1   1  13       74.08       73.92     31.67 o
   2   1  13     3851.17     3953.96    196.05 o
   3   1  13       92.99       85.65     20.76 o
   4   1  13     1394.97     1297.67    100.66 o
   5   1  13      302.01      340.86     37.51 o
   6   1  13      228.88      204.03     39.54 o
   7   1  13      380.71      364.55     48.97 o
   8   1  13        6.77       -1.57     37.25 o
   1   2  13     1918.14     1969.68    104.08 o
   2   2  13      112.80      146.82     46.47 o
   3   2  13     1747.07     1753.61     95.50 o
   4   2  13      927.18      873.98     71.78 o
   5   2  13      670.83      591.37     50.73 o
   6   2  13     1669.59     1529.81    120.15 o
   7   2  13      170.12      130.13     30.87 o
   8   2  13      678.92      767.02    154.98 o
   0   3  13       13.89       27.12     37.63 o
   1   3  13      351.00      366.32     45.09 o
   2   3  13      191.55      227.83     46.15 o
   3   3  13      510.25      515.37     52.01 o
   4   3  13       92.53       83.16     34.76 o
   5   3  13     1156.05     1085.23    103.83 o
   6   3  13        6.26       41.94     40.26 o
   7   3  13     1084.99     1028.50     78.85 o
   8   3  13       84.00       33.53     34.83 o
   1   4  13     1184.36     1149.02     74.62 o
   2   4  13        8.55        0.00     23.80 o
   3   4  13      645.64      585.67     59.59 o
   4   4  13      200.22      269.09     41.23 o
   5   4  13      195.67      132.26     33.92 o
   6   4  13      735.18      729.24     61.62 o
   7   4  13      351.22      439.46    108.18 o
   0   5  13      624.21      527.61    124.84 o
   1   5  13       37.38       47.77     31.25 o
   2   5  13      971.03      826.13     67.84 o
   3   5  13      198.23      207.66     35.27 o
   4   5  13      362.34      346.45     45.84 o
   5   5  13       54.26       52.06     36.81 o
   6   5  13      357.51      297.06     45.73 o
   7   5  13       67.57      112.13     43.98 o
   1   6  13       83.78       78.90     37.70 o
   2   6  13      317.48      358.41     47.42 o
   3   6  13        8.63        4.73     27.83 o
   4   6  13      153.90      110.49     43.74 o
   5   6  13        1.74       66.40     36.25 o
   6   6  13      392.39      347.51     58.80 o
   0   7  13     1132.74     1042.71    110.93 o
   1   7  13      103.85      115.25     39.89 o
   2   7  13     1090.49     1194.86     80.97 o
   3   7  13       28.50       44.68     35.34 o
   4   7  13      530.05      482.53     60.78 o
   5   7  13      847.77      894.58     85.69 o
   1   8  13     1792.35     1822.99    123.22 o
   2   8  13       12.42       10.29     30.86 o
   3   8  13     2036.00     1967.79    157.71 o
   4   8  13        0.33       24.97    104.09 o
   0   9  13      572.94      623.51     92.29 o
   1   9  13      354.85      333.57     48.63 o
   2   9  13      293.76      299.96     44.62 o
   0   0  14     1529.65     1390.00    195.51 o
   2   0  14      203.65      107.68     60.91 o
   4   0  14     1376.94     1277.45    120.40 o
   6   0  14      206.65      202.74     71.68 o
   1   1  14      521.19      549.00     52.39 o
   2   1  14       84.48       83.22     31.23 o
   3   1  14       75.94       89.34     42.99 o
   4   1  14      496.96      340.97     58.40 o
   5   1  14       23.53        9.18     27.05 o
   6   1  14      459.07      318.05     49.06 o
   0   2  14      632.95      603.77     76.15 o
   1   2  14      215.39      182.05     39.32 o
   2   2  14      560.90      474.90     50.00 o
   3   2  14      823.75      766.70     68.13 o
   4   2  14       64.00       29.66     39.80 o
   5   2  14     1044.96      943.76     74.16 o
   6   2  14       91.61       98.01     34.27 o
   1   3  14     2022.85     2062.22    167.49 o
   2   3  14       22.53       -9.97     29.00 o
   3   3  14     1731.36     1754.47    108.38 o
   4   3  14      165.26      179.54     37.94 o
   5   3  14     1143.43     1130.70     90.99 o
   6   3  14       84.75      101.60     40.82 o
   0   4  14     2357.62     2341.64    212.50 o
   1   4  14      122.53       87.82     36.88 o
   2   4  14      857.43      812.75     71.64 o
   3   4  14      309.91      289.26     39.40 o
   4   4  14      210.87      229.52     49.79 o
   5   4  14      552.94      438.56     65.08 o
   1   5  14      390.08      465.37     59.78 o
   2   5  14      305.22      296.67     56.80 o
   3   5  14       71.26      108.61     37.45 o
   4   5  14      829.99      819.54     71.80 o
   0   6  14      951.46      758.23    100.85 o
   1   6  14       55.29       63.71     32.30 o
   2   6  14      915.96      889.68     91.93 o
   3   6  14       16.85        1.44     34.25 o
   1   7  14      397.02      380.82     56.80 o
   2   7  14      111.31      147.95     45.22 o
   2   0  15      570.16      543.77     78.00 o
   0   1  15     1028.02      902.13    101.04 o
   1   1  15       19.08       47.75     35.77 o
   2   1  15     1088.89     1148.26     86.33 o
   3   1  15        4.87      -13.92     38.17 o
   1   2  15      750.14      734.92     65.27 o
   2   2  15       69.50       31.21     38.37 o
   3   2  15      876.89      740.18     67.83 o
   0   3  15       19.28       40.21     62.81 o
   1   3  15      155.11      143.86     44.34 o
   2   3  15       32.55       13.73     36.35 o
   1   4  15      399.94      348.47     49.92 o
 
